# Supplementary material for: Hydrogen 4-ammonio­phenyl­phospho­n­ate
Source: Acta Crystallogr Sect E Struct Rep Online. 2012 Jan 7;68(Pt 2):o263. doi: 10.1107/S1600536811055218 (PMC3274954; doi:10.1107/S1600536811055218)
Supplement: Supplementary file 2 [file e-68-0o263-Isup2.hkl]

# 
# h,k,l, Fc-squared, Fo-squared, sigma(Fo-squared) and status flag 
# 
data_I
_shelx_title '                         TEST STRUCTURE G:\ACDATEN\Z\I2T0283' 
_shelx_refln_list_code          4 
_shelx_F_calc_maximum       59.50 
_exptl_crystal_F_000       180.00 
_reflns_d_resolution_high  0.7314 
 
loop_ 
 _symmetry_equiv_pos_as_xyz 
 'x, y, z' 
 '-x, y+1/2, -z' 
 
_cell_length_a     7.0967 
_cell_length_b     6.2911 
_cell_length_c     8.4290 
_cell_angle_alpha  90.000 
_cell_angle_beta  100.606 
_cell_angle_gamma  90.000 
 
_shelx_F_squared_multiplier     1.000 
 
loop_ 
 _refln_index_h 
 _refln_index_k 
 _refln_index_l 
 _refln_F_squared_calc 
 _refln_F_squared_meas 
 _refln_F_squared_sigma 
 _refln_observed_status 
   1  -8   0       16.50       15.29      3.77 o 
   3  -8   0       34.69       32.16      3.44 o 
   1  -7   0        7.46       11.56      3.31 o 
   3  -7   0        7.03        7.65      3.05 o 
   4  -7   0       30.26       31.73      2.89 o 
   5  -7   0        3.72        4.33      2.96 o 
   0  -6   0        1.80        5.52      3.34 o 
   2  -6   0       10.86       18.37      2.91 o 
   3  -6   0       88.88       82.15      3.06 o 
   4  -6   0       50.72       46.88      2.90 o 
   5  -6   0        5.54        5.05      2.84 o 
   6  -6   0       31.14       25.83      2.88 o 
   2  -5   0      193.25      195.12      3.02 o 
   3  -5   0       56.92       56.40      2.70 o 
   4  -5   0       56.83       59.38      2.74 o 
   5  -5   0       99.28       94.46      2.87 o 
   6  -5   0        0.58        6.55      2.78 o 
   7  -5   0       72.97       62.50      2.63 o 
   1  -4   0       99.59      103.13      3.72 o 
   2  -4   0      219.82      233.48      3.57 o 
   3  -4   0      675.98      691.93      3.74 o 
   4  -4   0       98.37       91.03      2.94 o 
   5  -4   0       10.78       15.57      2.66 o 
   6  -4   0       62.53       64.31      2.41 o 
   7  -4   0       89.17       94.46      2.57 o 
   8  -4   0        4.28        0.24      2.87 o 
   1  -3   0     1659.89     1773.00      6.11 o 
   2  -3   0       42.13       40.35      3.08 o 
   3  -3   0       34.26       43.55      3.14 o 
   4  -3   0       54.22       57.34      3.05 o 
   5  -3   0      293.76      290.18      3.10 o 
   6  -3   0        6.54        7.41      2.37 o 
   7  -3   0      167.97      156.69      2.59 o 
   8  -3   0      106.04      104.71      2.63 o 
   1  -2   0      452.33      457.55      4.76 o 
   2  -2   0      153.18      149.23      3.38 o 
   3  -2   0      308.75      324.31      3.20 o 
   4  -2   0       70.17       66.22      2.74 o 
   5  -2   0      414.70      432.90      3.07 o 
   6  -2   0      158.53      150.95      2.57 o 
   7  -2   0       25.06       23.29      2.46 o 
   8  -2   0       25.81       21.77      2.50 o 
   9  -2   0        5.50        6.34      2.62 o 
   1  -1   0     2673.70     2463.54      9.16 o 
   2  -1   0     2412.82     2329.78      7.73 o 
   3  -1   0      560.96      603.80     18.39 o 
   4  -1   0     1069.28     1121.41     31.22 o 
   5  -1   0      264.68      257.94      5.81 o 
   6  -1   0       31.70       35.78      2.43 o 
   7  -1   0       51.33       57.05      2.47 o 
   8  -1   0       16.53       22.89      2.78 o 
   9  -1   0       31.27       33.05      3.05 o 
   1   0   0      537.04      564.80      4.12 o 
   2   0   0     3540.39     3507.60      6.34 o 
   3   0   0        0.18       -0.73      2.17 o 
   4   0   0       32.97       24.83      1.87 o 
   5   0   0        8.16        8.64      1.81 o 
   6   0   0      699.14      701.66      7.07 o 
   7   0   0       49.65       47.56      1.67 o 
   8   0   0      102.62      103.65      2.49 o 
   9   0   0        8.84        8.59      3.00 o 
   1   1   0     2652.83     2539.98      9.62 o 
   2   1   0     2433.59     2399.98     41.29 o 
   3   1   0      561.71      595.02      2.99 o 
   4   1   0     1077.20     1133.74      2.98 o 
   5   1   0      265.22      259.57      2.17 o 
   6   1   0       31.34       33.15      1.96 o 
   7   1   0       50.30       52.57      1.71 o 
   8   1   0       17.96       18.57      2.14 o 
   9   1   0       31.60       31.92      2.90 o 
   0   2   0      570.44      592.83      6.42 o 
   1   2   0      446.81      444.11      3.72 o 
   2   2   0      156.42      163.59      2.89 o 
   3   2   0      306.90      321.16      9.26 o 
   4   2   0       72.62       77.17      2.06 o 
   5   2   0      412.45      428.57      2.28 o 
   6   2   0      160.12      152.31      1.92 o 
   7   2   0       26.14       25.66      3.24 o 
   8   2   0       26.30       27.58      1.97 o 
   9   2   0        6.14       11.47      2.99 o 
   1   3   0     1652.50     1744.89     38.74 o 
   2   3   0       41.86       39.03      2.42 o 
   3   3   0       34.39       42.54      2.62 o 
   4   3   0       51.40       58.14      2.11 o 
   5   3   0      289.74      287.00      5.62 o 
   6   3   0        6.67        7.15      1.94 o 
   7   3   0      167.97      161.37      2.06 o 
   8   3   0      109.42      106.07      1.98 o 
   0   4   0      742.57      830.85      5.27 o 
   1   4   0       99.72      103.44      2.75 o 
   2   4   0      217.78      223.34      2.58 o 
   3   4   0      681.93      703.56     13.14 o 
   4   4   0       99.67      102.18      2.72 o 
   5   4   0       11.05       12.83      1.67 o 
   6   4   0       61.48       64.41      1.97 o 
   7   4   0       89.58       91.76      2.13 o 
   8   4   0        4.14        3.63      3.93 o 
   1   5   0       62.55       64.59      2.64 o 
   2   5   0      195.33      199.35      3.50 o 
   3   5   0       57.04       56.29      1.98 o 
   4   5   0       57.47       59.62      1.79 o 
   5   5   0      101.47       98.82      2.70 o 
   6   5   0        0.61        0.07      1.75 o 
   7   5   0       74.02       72.31      2.51 o 
   0   6   0        1.26        4.80      3.36 o 
   1   6   0       15.64       10.10      2.38 o 
   2   6   0       10.60       12.67      2.38 o 
   3   6   0       90.93       90.50      2.10 o 
   4   6   0       50.28       50.37      1.95 o 
   5   6   0        5.87        6.65      1.91 o 
   6   6   0       30.65       30.02      1.99 o 
   1   7   0        7.53       11.41      2.63 o 
   2   7   0       83.98       86.04      2.76 o 
   3   7   0        6.97        7.92      2.33 o 
   4   7   0       30.61       26.99      2.29 o 
   5   7   0        3.72        5.28      2.26 o 
   0   8   0       59.39       59.28      4.39 o 
   1   8   0       16.91       18.38      3.17 o 
   2   8   0        7.76        9.70      3.63 o 
   3   8   0       34.89       32.81      3.51 o 
  -3  -8   1       29.55       20.19      3.66 o 
  -2  -8   1       57.98       53.46      4.03 o 
  -1  -8   1       45.05       41.89      4.63 o 
   0  -8   1        3.92        1.25      3.55 o 
   2  -8   1       91.29       84.40      3.53 o 
   3  -8   1       89.75       86.43      3.65 o 
  -5  -7   1        3.06        8.27      3.23 o 
  -4  -7   1        9.60       13.87      3.19 o 
  -2  -7   1      107.15      103.41      3.46 o 
  -1  -7   1       38.32       35.42      3.73 o 
   1  -7   1       41.38       42.82      3.19 o 
   2  -7   1        1.46        5.82      2.95 o 
   3  -7   1       19.30       21.70      2.79 o 
   4  -7   1       55.53       65.23      3.01 o 
   5  -7   1       34.97       34.14      3.00 o 
  -6  -6   1        0.79        0.10      2.92 o 
  -5  -6   1        1.91        0.58      2.79 o 
  -4  -6   1       23.59       23.89      2.74 o 
  -3  -6   1       29.27       29.99      2.74 o 
  -1  -6   1       25.12       21.22      3.44 o 
   0  -6   1       13.93       14.07      3.96 o 
   1  -6   1       33.63       29.85      2.65 o 
   2  -6   1      132.71      127.01      2.87 o 
   3  -6   1       29.34       28.53      2.75 o 
   4  -6   1        3.81        4.82      2.74 o 
   5  -6   1        2.49        6.05      2.66 o 
   6  -6   1        7.53       12.32      2.84 o 
  -7  -5   1       28.58       31.67      2.83 o 
  -6  -5   1       35.04       31.82      2.82 o 
  -5  -5   1        4.98        9.68      2.55 o 
  -4  -5   1       24.03       27.21      2.95 o 
  -3  -5   1      161.81      150.91      2.93 o 
  -1  -5   1       23.75       23.11      3.47 o 
   0  -5   1       20.93       19.34      2.22 o 
   1  -5   1       86.55       83.34      2.82 o 
   2  -5   1       12.87       10.92      2.58 o 
   3  -5   1      186.31      174.86      2.86 o 
   4  -5   1      126.31      118.95      2.77 o 
   5  -5   1       25.36       21.79      2.74 o 
   6  -5   1       61.72       63.95      2.88 o 
   7  -5   1       25.82       25.26      2.70 o 
  -8  -4   1       29.48       26.16      2.93 o 
  -7  -4   1       77.01       78.00      2.52 o 
  -6  -4   1       25.13       26.05      2.77 o 
  -5  -4   1      170.06      165.77      2.94 o 
  -4  -4   1      187.21      189.84      3.02 o 
  -3  -4   1       27.15       31.78      3.17 o 
  -2  -4   1       69.98       75.75      3.47 o 
   0  -4   1       50.23       48.75      2.86 o 
   1  -4   1      147.00      146.02      3.11 o 
   2  -4   1      361.77      359.30      3.05 o 
   3  -4   1      258.13      245.77      2.85 o 
   4  -4   1        7.76        1.36      2.40 o 
   5  -4   1      171.71      165.17      2.82 o 
   6  -4   1       97.74       91.05      2.88 o 
   7  -4   1       49.69       48.84      2.87 o 
   8  -4   1       47.46       51.16      2.73 o 
  -9  -3   1       86.50       79.16      3.19 o 
  -8  -3   1       10.22       10.54      2.53 o 
  -7  -3   1       24.77       22.45      2.72 o 
  -6  -3   1      159.05      157.44      2.79 o 
  -5  -3   1      120.82      116.04      2.66 o 
  -4  -3   1       32.76       35.95      3.03 o 
  -3  -3   1      354.06      363.41      3.59 o 
  -2  -3   1       36.02       31.77      3.60 o 
  -1  -3   1       31.90       39.32      3.43 o 
   0  -3   1      421.99      452.67      3.31 o 
   1  -3   1      278.32      273.57      3.48 o 
   2  -3   1       34.19       35.78      2.98 o 
   3  -3   1       68.09       67.28      2.66 o 
   4  -3   1       57.71       59.67      2.90 o 
   5  -3   1       50.20       48.22      2.34 o 
   6  -3   1       45.35       49.36      2.71 o 
   7  -3   1       92.80       88.95      2.53 o 
   8  -3   1        0.89        0.56      2.77 o 
  -9  -2   1       35.56       40.69      3.00 o 
  -8  -2   1       52.20       51.33      2.78 o 
  -7  -2   1      229.18      233.77      2.67 o 
  -6  -2   1       20.25       22.80      2.68 o 
  -5  -2   1      323.45      332.24      2.95 o 
  -4  -2   1        7.99        7.60      2.61 o 
  -3  -2   1      170.32      183.24      3.40 o 
  -2  -2   1       42.46       43.10      3.65 o 
  -1  -2   1      375.31      345.87      4.34 o 
   0  -2   1      366.76      373.54      6.42 o 
   1  -2   1      158.30      164.69      3.53 o 
   2  -2   1      171.93      182.93      3.20 o 
   3  -2   1      326.01      374.88      3.17 o 
   4  -2   1        6.37        6.38      2.59 o 
   5  -2   1       40.71       32.31      2.47 o 
   6  -2   1       84.02       77.82      2.41 o 
   7  -2   1        4.58        4.77      2.39 o 
   8  -2   1       36.44       38.88      2.50 o 
   9  -2   1        3.82        2.48      2.69 o 
  -9  -1   1       13.38       14.10      2.65 o 
  -8  -1   1       64.59       66.24      2.50 o 
  -7  -1   1       13.19       14.96      2.71 o 
  -6  -1   1      628.26      619.89      3.13 o 
  -5  -1   1      362.97      354.75      3.06 o 
  -4  -1   1      352.18      367.23      3.23 o 
  -3  -1   1       18.95       14.16      3.41 o 
  -2  -1   1      382.17      423.72      4.23 o 
   0  -1   1     2092.47     1903.80      8.45 o 
   1  -1   1      289.45      303.19      4.09 o 
   2  -1   1      430.56      468.05      4.81 o 
   3  -1   1       55.31       59.59      2.22 o 
   4  -1   1       36.55       37.92      3.12 o 
   5  -1   1       76.25       76.71      2.24 o 
   6  -1   1       51.12       49.68      1.82 o 
   7  -1   1       56.16       55.15      1.71 o 
   8  -1   1        9.17       13.32      2.84 o 
   9  -1   1       12.34       14.98      2.63 o 
  -9   0   1        1.04        3.58      2.58 o 
  -8   0   1       60.70       56.04      2.55 o 
  -7   0   1       60.90       58.42      2.86 o 
  -6   0   1       45.53       46.97      2.86 o 
  -5   0   1      293.59      297.91      3.53 o 
  -4   0   1      898.29      973.83     10.98 o 
  -3   0   1      196.24      219.98      4.84 o 
  -2   0   1     3149.49     3179.57      8.53 o 
   0   0   1       29.00       40.48      3.31 o 
   1   0   1       16.34       12.36      3.33 o 
   2   0   1       75.56       58.15      2.74 o 
   3   0   1        9.21       12.72      2.39 o 
   4   0   1      105.28      111.32      2.21 o 
   5   0   1      317.76      306.47      3.36 o 
   6   0   1      178.42      173.62      5.42 o 
   7   0   1        0.44        4.76      4.58 o 
   8   0   1       27.97       29.72      1.96 o 
   9   0   1        7.66       11.75      3.51 o 
  -9   1   1       13.45       11.60      2.60 o 
  -8   1   1       66.03       66.08      2.48 o 
  -7   1   1       13.38       14.67      2.24 o 
  -6   1   1      630.85      653.42      8.98 o 
  -5   1   1      358.04      361.53      5.13 o 
  -4   1   1      352.65      383.23      2.47 o 
  -3   1   1       18.04       14.32      2.59 o 
  -2   1   1      392.26      447.71      4.25 o 
  -1   1   1      256.73      271.92      6.84 o 
   0   1   1     2105.70     1951.99      8.91 o 
   1   1   1      296.92      305.31      4.18 o 
   2   1   1      430.81      462.97      3.21 o 
   3   1   1       59.37       61.29      2.11 o 
   4   1   1       39.09       37.31      1.92 o 
   5   1   1       76.27       70.84      1.99 o 
   6   1   1       52.19       53.66      3.67 o 
   7   1   1       57.61       58.89      1.73 o 
   8   1   1        9.27       11.26      2.05 o 
   9   1   1       12.47       14.93      2.00 o 
  -9   2   1       35.19       35.26      2.96 o 
  -8   2   1       53.64       48.88      3.91 o 
  -7   2   1      226.35      223.90      5.71 o 
  -6   2   1       19.35       19.43      1.80 o 
  -5   2   1      320.19      336.27      2.11 o 
  -4   2   1        9.68       12.06      1.94 o 
  -3   2   1      173.25      189.51      3.65 o 
  -2   2   1       44.47       43.53      2.46 o 
  -1   2   1      364.93      362.21      5.32 o 
   0   2   1      361.24      384.91      4.09 o 
   1   2   1      156.61      162.34      3.30 o 
   2   2   1      180.14      192.95      3.01 o 
   3   2   1      330.64      373.15      4.67 o 
   4   2   1        6.93        8.84      2.26 o 
   5   2   1       39.24       32.29      6.74 o 
   6   2   1       82.38       79.76      1.83 o 
   7   2   1        4.78       11.13      1.89 o 
   8   2   1       37.52       37.72      1.90 o 
   9   2   1        3.98        3.71      2.12 o 
  -9   3   1       86.48       83.95      2.22 o 
  -8   3   1        9.54        7.11      1.90 o 
  -7   3   1       24.60       24.87      3.34 o 
  -6   3   1      154.40      155.53      3.45 o 
  -5   3   1      118.51      124.57      2.16 o 
  -4   3   1       32.62       34.24      1.97 o 
  -3   3   1      354.94      365.18     12.25 o 
  -2   3   1       36.84       33.66      2.35 o 
  -1   3   1       31.85       38.37      2.53 o 
   0   3   1      411.77      464.76      3.44 o 
   1   3   1      271.36      268.35      3.44 o 
   2   3   1       34.14       37.37      2.18 o 
   3   3   1       67.94       66.34      2.46 o 
   4   3   1       57.23       56.96      2.07 o 
   5   3   1       50.04       50.02      2.24 o 
   6   3   1       46.39       46.96      1.83 o 
   7   3   1       91.72       93.06      1.97 o 
   8   3   1        0.85       -0.83      2.02 o 
  -8   4   1       29.86       36.13      3.05 o 
  -7   4   1       77.24       77.03      3.85 o 
  -6   4   1       24.41       27.67      2.03 o 
  -5   4   1      169.77      172.47      5.75 o 
  -4   4   1      185.19      190.57      4.88 o 
  -3   4   1       28.37       27.79      2.11 o 
  -2   4   1       69.16       74.35      2.43 o 
  -1   4   1      202.06      209.12      2.80 o 
   0   4   1       48.76       47.74      2.73 o 
   1   4   1      146.88      150.49      2.86 o 
   2   4   1      364.74      365.48      4.36 o 
   3   4   1      260.18      245.55      2.86 o 
   4   4   1        8.41        9.16      1.86 o 
   5   4   1      171.25      167.15      2.20 o 
   6   4   1       95.70       93.04      3.76 o 
   7   4   1       49.83       53.82      2.09 o 
   8   4   1       46.60       48.64      3.51 o 
  -7   5   1       28.79       28.13      1.80 o 
  -6   5   1       34.09       32.94      1.88 o 
  -5   5   1        4.24        3.01      2.42 o 
  -4   5   1       23.87       25.09      1.69 o 
  -3   5   1      164.84      162.65      3.83 o 
  -2   5   1      132.53      131.24      2.39 o 
  -1   5   1       23.89       25.19      2.44 o 
   0   5   1       22.15       20.55      2.63 o 
   1   5   1       87.97       83.18      2.90 o 
   2   5   1       12.79       12.84      2.45 o 
   3   5   1      189.25      184.22      2.27 o 
   4   5   1      125.67      122.85      2.04 o 
   5   5   1       25.30       22.78      1.76 o 
   6   5   1       60.79       61.47      1.89 o 
   7   5   1       26.08       27.51      2.52 o 
  -6   6   1        0.67        2.72      1.92 o 
  -5   6   1        1.64        3.46      1.78 o 
  -4   6   1       23.75       25.41      1.82 o 
  -3   6   1       29.57       31.16      2.21 o 
  -2   6   1        9.72       10.84      2.32 o 
  -1   6   1       26.90       23.86      2.29 o 
   0   6   1       13.33       15.75      2.52 o 
   1   6   1       34.53       35.05      2.81 o 
   2   6   1      131.36      131.26      3.00 o 
   3   6   1       28.38       32.25      2.84 o 
   4   6   1        3.91        4.28      2.21 o 
   5   6   1        2.28        4.94      2.52 o 
   6   6   1        7.35        8.30      2.07 o 
  -5   7   1        3.39        4.19      2.06 o 
  -4   7   1        9.46       10.61      2.07 o 
  -3   7   1       37.75       40.53      2.48 o 
  -2   7   1      106.52      109.39      2.90 o 
  -1   7   1       38.51       39.62      2.61 o 
   0   7   1       57.31       58.90      2.79 o 
   1   7   1       39.66       44.32      3.44 o 
   2   7   1        1.46        5.20      3.07 o 
   3   7   1       19.34       16.50      2.88 o 
   4   7   1       55.09       60.30      3.07 o 
   5   7   1       34.93       41.12      3.15 o 
  -3   8   1       29.08       25.78      2.54 o 
  -2   8   1       58.52       57.45      3.16 o 
  -1   8   1       44.85       45.04      3.18 o 
   0   8   1        4.04        6.77      3.85 o 
   1   8   1        0.53        2.35      3.61 o 
   2   8   1       91.36       95.50      3.47 o 
   3   8   1       88.64       76.87      3.35 o 
  -3  -8   2       11.70       10.18      3.98 o 
  -2  -8   2       44.45       41.46      4.88 o 
   1  -8   2      108.83      103.29      3.53 o 
   2  -8   2        3.73        2.83      3.04 o 
  -5  -7   2        1.31        2.71      3.30 o 
  -4  -7   2       61.53       62.93      3.31 o 
  -3  -7   2       98.97      104.92      3.66 o 
  -2  -7   2        3.71        2.83      3.70 o 
   0  -7   2        9.30       14.09      2.92 o 
   1  -7   2        4.17        6.29      2.75 o 
   2  -7   2       45.45       49.46      2.84 o 
   3  -7   2      114.68      117.97      2.95 o 
   4  -7   2        9.63        7.02      2.92 o 
  -6  -6   2        2.02        4.09      2.86 o 
  -5  -6   2       12.78       10.55      2.81 o 
  -4  -6   2       56.39       61.72      3.04 o 
  -2  -6   2       93.16       97.81      3.64 o 
  -1  -6   2       21.66       21.98      2.35 o 
   0  -6   2       10.05       13.83      2.88 o 
   1  -6   2       89.93       94.27      2.85 o 
   2  -6   2      132.50      133.15      2.90 o 
   3  -6   2       49.62       52.68      2.77 o 
   4  -6   2      115.20      115.90      2.74 o 
   5  -6   2       17.57       19.61      2.44 o 
   6  -6   2       58.58       57.14      3.14 o 
  -7  -5   2        9.14       10.99      2.87 o 
  -6  -5   2       21.22       26.29      2.80 o 
  -5  -5   2        6.27       14.20      2.74 o 
  -4  -5   2       77.42       78.38      2.87 o 
  -3  -5   2      149.79      147.26      3.29 o 
  -1  -5   2       35.66       36.70      2.39 o 
   0  -5   2      196.75      188.10      2.93 o 
   1  -5   2       34.67       35.02      2.55 o 
   2  -5   2      313.16      322.67      3.05 o 
   3  -5   2      214.48      223.20      2.86 o 
   4  -5   2        9.71       14.61      2.29 o 
   5  -5   2       38.07       39.78      2.38 o 
   6  -5   2       41.86       42.89      2.88 o 
   7  -5   2        9.33        8.22      2.65 o 
  -8  -4   2       46.05       50.98      2.61 o 
  -7  -4   2        3.50        9.55      2.72 o 
  -6  -4   2       24.69       25.47      2.42 o 
  -5  -4   2       79.31       74.85      2.80 o 
  -4  -4   2       30.72       29.36      2.69 o 
  -3  -4   2       63.10       62.77      3.34 o 
  -1  -4   2      181.26      180.56      2.80 o 
   0  -4   2      231.05      223.46      3.16 o 
   1  -4   2      646.09      641.70      3.69 o 
   2  -4   2       98.39       97.34      2.96 o 
   3  -4   2       55.92       59.97      2.52 o 
   4  -4   2      145.96      154.04      2.53 o 
   5  -4   2       47.38       50.25      2.35 o 
   6  -4   2       38.30       39.28      2.48 o 
   7  -4   2      127.06      123.27      2.95 o 
  -9  -3   2       10.53       11.74      2.98 o 
  -8  -3   2        2.45        5.63      2.47 o 
  -7  -3   2       12.18        7.79      2.44 o 
  -6  -3   2      143.40      139.55      2.57 o 
  -5  -3   2       10.15       11.77      2.93 o 
  -4  -3   2      238.59      231.16      2.93 o 
  -3  -3   2      351.86      349.15      3.61 o 
  -1  -3   2      250.86      242.03      3.15 o 
   0  -3   2      442.74      460.61      3.62 o 
   1  -3   2       35.88       38.43      2.52 o 
   2  -3   2      269.20      273.94      3.20 o 
   3  -3   2      309.81      312.64      2.91 o 
   4  -3   2       23.94       26.16      2.48 o 
   5  -3   2      106.83      104.59      2.83 o 
   6  -3   2       53.62       54.05      2.42 o 
   7  -3   2        1.21        5.61      2.69 o 
   8  -3   2       18.93       22.58      2.55 o 
  -9  -2   2        2.06       -1.74      2.93 o 
  -8  -2   2        2.28        0.01      2.71 o 
  -7  -2   2       46.15       46.51      2.50 o 
  -6  -2   2       25.91       26.05      2.34 o 
  -5  -2   2      265.57      260.05      2.91 o 
  -4  -2   2       41.50       41.78      2.70 o 
  -3  -2   2        9.38       10.24      2.68 o 
  -2  -2   2       43.55       49.32      3.49 o 
  -1  -2   2      477.73      455.93      4.16 o 
   0  -2   2       48.68       59.09      3.14 o 
   1  -2   2      424.48      403.07      8.75 o 
   2  -2   2      313.60      342.29      6.11 o 
   3  -2   2      175.22      183.01      2.29 o 
   4  -2   2       35.77       35.51      2.09 o 
   5  -2   2       81.90       80.92      1.82 o 
   6  -2   2       26.17       30.08      2.01 o 
   7  -2   2       38.96       45.33      2.44 o 
   8  -2   2       13.34       10.28      2.92 o 
  -9  -1   2        4.85        4.40      2.52 o 
  -8  -1   2        1.53        4.51      2.43 o 
  -7  -1   2       65.22       60.60      2.78 o 
  -6  -1   2      217.28      206.76      2.64 o 
  -5  -1   2       46.26       43.04      2.65 o 
  -4  -1   2      118.68      128.92      3.17 o 
  -3  -1   2       51.04       59.83      3.34 o 
  -2  -1   2       63.61       70.78      3.83 o 
  -1  -1   2      405.60      377.33      4.68 o 
   0  -1   2     2193.10     2039.80      6.06 o 
   1  -1   2       38.66       44.75      2.96 o 
   2  -1   2      416.79      422.63      2.92 o 
   3  -1   2      113.17      120.02      2.30 o 
   4  -1   2        5.29       29.50     14.07 o 
   5  -1   2       37.78       40.80      1.90 o 
   6  -1   2      173.40      174.70      1.81 o 
   7  -1   2        6.07        4.89      2.78 o 
   8  -1   2       47.60       52.93      2.04 o 
   9  -1   2       31.90       30.38      3.05 o 
  -9   0   2       14.82       13.93      2.88 o 
  -8   0   2       12.18        9.55      2.69 o 
  -7   0   2        0.52       -2.35      2.35 o 
  -6   0   2       73.45       77.24      2.53 o 
  -5   0   2      510.89      506.78      3.22 o 
  -4   0   2       56.10       48.71      3.13 o 
  -3   0   2      458.18      475.82      3.96 o 
  -1   0   2      302.42      301.69      4.52 o 
   0   0   2       40.55       42.54      3.23 o 
   1   0   2      879.43      880.62     11.41 o 
   2   0   2       20.79       14.36      2.61 o 
   3   0   2      302.96      308.00      3.07 o 
   4   0   2      316.18      308.67      4.18 o 
   5   0   2      315.60      304.24      4.98 o 
   6   0   2       11.43       12.29      1.89 o 
   7   0   2       99.19       98.96      4.20 o 
   8   0   2       24.98       26.84      2.25 o 
   9   0   2       17.46       16.71      2.04 o 
  -9   1   2        4.59        2.23      3.00 o 
  -8   1   2        1.49       -2.42      2.42 o 
  -7   1   2       65.30       68.99      2.79 o 
  -6   1   2      216.73      213.69      2.99 o 
  -5   1   2       46.90       47.68      2.59 o 
  -4   1   2      122.68      129.36      3.08 o 
  -2   1   2       62.85       64.49      3.27 o 
  -1   1   2      406.88      390.68      4.74 o 
   0   1   2     2200.06     2076.91     14.44 o 
   1   1   2       38.83       43.18      2.97 o 
   2   1   2      423.96      427.76      6.15 o 
   3   1   2      118.66      127.94      2.45 o 
   4   1   2        5.28        7.95      2.13 o 
   5   1   2       39.40       35.96      1.92 o 
   6   1   2      174.08      167.19      1.81 o 
   7   1   2        6.04        8.34      3.47 o 
   8   1   2       47.33       50.92      2.03 o 
  -9   2   2        2.28        6.17      2.65 o 
  -8   2   2        2.63        6.90      2.87 o 
  -7   2   2       46.25       46.18      2.81 o 
  -6   2   2       24.27       27.11      1.65 o 
  -5   2   2      262.96      266.97      2.11 o 
  -4   2   2       42.59       46.15      1.97 o 
  -3   2   2        8.80        9.05      1.94 o 
  -2   2   2       47.53       48.64      3.62 o 
  -1   2   2      474.84      451.27      4.18 o 
   0   2   2       48.53       59.15      3.64 o 
   1   2   2      420.49      397.37      3.31 o 
   2   2   2      318.62      342.76      3.10 o 
   3   2   2      173.05      174.52      4.54 o 
   4   2   2       37.72       43.00      2.11 o 
   5   2   2       80.45       72.87      2.43 o 
   6   2   2       27.33       27.15      1.85 o 
   7   2   2       39.26       45.64      1.86 o 
   8   2   2       13.90       14.16      2.67 o 
  -9   3   2       11.31       12.72      3.05 o 
  -8   3   2        2.31        4.58      2.93 o 
  -7   3   2       11.35       14.59      1.78 o 
  -6   3   2      140.12      139.41      3.36 o 
  -5   3   2       10.05       12.25      1.55 o 
  -4   3   2      233.68      228.43     15.73 o 
  -3   3   2      356.75      347.08     12.90 o 
  -2   3   2      220.60      222.40     11.17 o 
  -1   3   2      245.60      244.71      8.86 o 
   0   3   2      434.33      455.16      3.69 o 
   1   3   2       36.04       37.53      2.99 o 
   2   3   2      264.52      271.14      3.75 o 
   3   3   2      312.06      312.75      5.20 o 
   4   3   2       23.95       25.91      2.06 o 
   5   3   2      107.22      103.12      2.01 o 
   6   3   2       52.83       50.61      3.88 o 
   7   3   2        1.18        0.33      1.99 o 
   8   3   2       18.60       19.21      2.36 o 
  -8   4   2       46.65       48.58      3.64 o 
  -7   4   2        3.50        3.13      1.51 o 
  -6   4   2       24.62       23.38      1.59 o 
  -5   4   2       76.58       76.13      1.85 o 
  -4   4   2       30.34       32.21      1.84 o 
  -3   4   2       61.03       58.20      2.02 o 
  -2   4   2      374.57      372.94     22.95 o 
  -1   4   2      181.87      184.04      6.28 o 
   0   4   2      231.09      225.75      3.28 o 
   1   4   2      647.07      655.03      3.80 o 
   2   4   2       99.47       96.36      2.73 o 
   3   4   2       54.61       54.71      2.11 o 
   4   4   2      144.28      145.16      2.40 o 
   5   4   2       47.35       48.69      2.14 o 
   6   4   2       38.14       41.19      2.15 o 
   7   4   2      128.28      128.91      2.13 o 
  -7   5   2        9.24        9.28      1.80 o 
  -6   5   2       20.48       24.23      2.16 o 
  -5   5   2        6.30        8.32      1.57 o 
  -4   5   2       78.38       79.68      2.85 o 
  -3   5   2      151.29      155.00      5.89 o 
  -2   5   2       92.05       90.30      3.14 o 
  -1   5   2       36.21       35.12      2.34 o 
   0   5   2      194.26      196.63      3.33 o 
   1   5   2       34.44       33.99      2.94 o 
   2   5   2      311.76      312.98      2.91 o 
   3   5   2      218.98      219.35      2.97 o 
   4   5   2        9.75        8.79      2.46 o 
   5   5   2       39.71       42.57      1.86 o 
   6   5   2       41.92       41.29      1.97 o 
   7   5   2        9.35        7.72      1.88 o 
  -6   6   2        2.28        3.55      1.78 o 
  -5   6   2       12.11       15.53      1.70 o 
  -4   6   2       56.48       59.44      2.19 o 
  -3   6   2        7.15       10.76      2.23 o 
  -2   6   2       93.31       99.82      2.41 o 
  -1   6   2       20.82       22.39      2.95 o 
   0   6   2        9.54        8.68      2.78 o 
   1   6   2       86.02       90.95      2.98 o 
   2   6   2      133.21      135.51      3.02 o 
   3   6   2       48.15       49.17      2.75 o 
   4   6   2      116.64      116.26      2.92 o 
   5   6   2       18.27       18.24      2.50 o 
   6   6   2       58.68       56.02      2.51 o 
  -5   7   2        1.36        1.56      2.03 o 
  -4   7   2       59.98       62.72      2.38 o 
  -3   7   2       97.02      107.83      2.58 o 
  -2   7   2        3.64        4.19      2.45 o 
  -1   7   2       51.28       63.47      3.23 o 
   0   7   2        9.56       14.00      3.04 o 
   1   7   2        4.11        4.07      3.08 o 
   2   7   2       43.88       46.79      2.93 o 
   3   7   2      112.50      117.80      3.02 o 
   4   7   2        9.63        7.00      3.00 o 
  -3   8   2       11.38        7.09      3.82 o 
  -2   8   2       44.19       44.02      3.95 o 
  -1   8   2       18.30       21.34      3.77 o 
   0   8   2       34.07       38.89      3.70 o 
   1   8   2      107.02      112.03      3.69 o 
   2   8   2        3.75        2.92      3.39 o 
   0  -8   3       65.16       61.34      3.49 o 
   1  -8   3        0.28        1.94      3.27 o 
  -5  -7   3       49.25       52.88      3.50 o 
  -3  -7   3        7.31        9.87      3.73 o 
  -2  -7   3       60.88       62.12      5.12 o 
  -1  -7   3       13.76       14.06      3.05 o 
   0  -7   3        3.74        2.94      2.98 o 
   1  -7   3       80.17       77.75      3.01 o 
   2  -7   3      102.47      104.52      2.83 o 
   3  -7   3        4.24        1.93      2.78 o 
   4  -7   3       71.04       74.87      3.00 o 
  -6  -6   3       41.01       41.41      3.05 o 
  -5  -6   3       10.09       13.33      2.86 o 
  -4  -6   3        8.10       11.77      3.07 o 
  -3  -6   3       72.74       75.33      3.40 o 
  -2  -6   3      113.83      111.74      4.13 o 
  -1  -6   3       30.28       29.90      2.96 o 
   0  -6   3      155.57      150.89      2.95 o 
   1  -6   3       29.31       25.04      2.68 o 
   2  -6   3       39.25       39.97      2.37 o 
   3  -6   3       50.03       53.11      2.40 o 
   4  -6   3        4.80        8.91      2.70 o 
   5  -6   3       31.30       28.96      2.95 o 
  -7  -5   3       35.46       36.05      3.01 o 
  -6  -5   3       34.14       36.13      2.92 o 
  -5  -5   3       59.29       54.78      2.82 o 
  -4  -5   3      167.26      170.24      3.24 o 
  -2  -5   3      265.87      260.64      6.97 o 
  -1  -5   3      288.64      281.73      2.68 o 
   0  -5   3      272.71      267.03      2.94 o 
   1  -5   3      376.82      373.83      2.90 o 
   2  -5   3       72.53       70.33      2.68 o 
   3  -5   3        8.69        8.37      2.31 o 
   4  -5   3       40.06       37.55      2.36 o 
   5  -5   3       64.88       67.82      2.47 o 
   6  -5   3       18.07       17.96      2.80 o 
  -8  -4   3        9.45       10.84      2.58 o 
  -7  -4   3        4.66        6.66      2.87 o 
  -6  -4   3      145.09      144.44      2.97 o 
  -5  -4   3       61.11       63.47      2.81 o 
  -4  -4   3      403.81      406.81      3.36 o 
  -3  -4   3      682.23      678.74      4.31 o 
  -2  -4   3      102.18       96.40      2.81 o 
  -1  -4   3      229.08      213.47      8.54 o 
   0  -4   3      171.24      167.62      3.00 o 
   1  -4   3      221.23      226.16      2.75 o 
   2  -4   3      133.21      135.14      2.62 o 
   3  -4   3      498.93      501.88      3.27 o 
   4  -4   3        5.50        9.35      2.59 o 
   5  -4   3      145.03      146.17      2.79 o 
   6  -4   3       46.02       44.38      2.83 o 
   7  -4   3       39.01       43.91      2.57 o 
  -9  -3   3       13.53       14.55      2.72 o 
  -8  -3   3       67.54       67.34      2.61 o 
  -7  -3   3      157.36      156.30      2.59 o 
  -6  -3   3       57.36       61.58      2.47 o 
  -5  -3   3      291.44      304.80      3.27 o 
  -4  -3   3      130.33      133.64      3.00 o 
  -3  -3   3       85.93       86.04      3.52 o 
  -2  -3   3       79.44       80.33      2.65 o 
  -1  -3   3      359.05      362.01      8.41 o 
   0  -3   3       26.58       26.70      2.47 o 
   1  -3   3      380.96      388.53      3.30 o 
   2  -3   3      189.76      184.82      2.69 o 
   3  -3   3        4.92        8.13      2.80 o 
   4  -3   3       88.08       86.51      2.73 o 
   5  -3   3      230.14      219.65      2.92 o 
   6  -3   3       82.62       83.33      2.71 o 
   7  -3   3       99.10       92.82      2.88 o 
   8  -3   3       30.24       23.79      3.07 o 
  -9  -2   3       97.39       96.82      2.99 o 
  -8  -2   3       85.67       91.84      2.60 o 
  -7  -2   3       65.76       66.02      2.77 o 
  -6  -2   3       87.27       83.35      2.41 o 
  -5  -2   3      111.51      115.95      3.10 o 
  -4  -2   3       10.28       11.29      3.05 o 
  -3  -2   3      133.65      143.75      3.25 o 
  -2  -2   3      445.30      478.86      4.36 o 
  -1  -2   3      111.66      114.77      2.56 o 
   0  -2   3      405.05      410.40      2.92 o 
   1  -2   3      179.35      182.10      2.78 o 
   2  -2   3       79.54       83.24      2.23 o 
   3  -2   3       52.53       46.44      2.25 o 
   4  -2   3       27.75       23.63      2.16 o 
   5  -2   3       72.18       75.50      1.85 o 
   6  -2   3      121.05      122.87      1.92 o 
   7  -2   3       75.31       72.18      1.90 o 
   8  -2   3       97.52       94.75      3.03 o 
  -9  -1   3       43.34       45.92      2.86 o 
  -8  -1   3       98.19      103.81      2.58 o 
  -7  -1   3       48.31       52.02      2.44 o 
  -6  -1   3        7.31        5.52      2.71 o 
  -5  -1   3      240.71      255.24      2.81 o 
  -4  -1   3      264.74      280.97      2.93 o 
  -3  -1   3      558.87      630.35      3.90 o 
  -1  -1   3      111.48      108.10      2.41 o 
   0  -1   3      989.10     1057.10      3.62 o 
   1  -1   3      471.95      500.22      2.91 o 
   2  -1   3      461.50      480.72      6.74 o 
   3  -1   3       94.91       97.41      2.05 o 
   4  -1   3      211.24      216.14      2.10 o 
   5  -1   3      196.87      192.14      7.23 o 
   6  -1   3       68.67       68.70      1.79 o 
   7  -1   3      105.45      107.68      1.86 o 
   8  -1   3      150.01      148.36      2.22 o 
  -9   0   3        9.82       13.09      2.54 o 
  -8   0   3        2.55        3.24      2.44 o 
  -7   0   3      153.59      157.06      2.93 o 
  -6   0   3      671.75      684.09      3.45 o 
  -5   0   3        3.71        2.60      2.53 o 
  -4   0   3      623.65      697.53      3.50 o 
  -2   0   3       25.23       37.02      3.44 o 
  -1   0   3       86.77       75.31      2.53 o 
   0   0   3     1232.83     1173.46      3.54 o 
   1   0   3      395.10      405.53      2.94 o 
   2   0   3      181.31      177.42      2.27 o 
   3   0   3      793.30      788.48     12.91 o 
   4   0   3      348.05      347.86      4.79 o 
   5   0   3       26.09       24.80      2.04 o 
   6   0   3      269.36      257.13      3.22 o 
   7   0   3        8.96        9.12      2.49 o 
   8   0   3       52.52       50.11      2.04 o 
  -9   1   3       43.56       45.10      2.65 o 
  -8   1   3       99.55      102.40      2.91 o 
  -7   1   3       46.69       45.22      2.74 o 
  -6   1   3        7.55        2.93      2.60 o 
  -5   1   3      240.20      251.29      2.78 o 
  -4   1   3      270.02      286.97      2.93 o 
  -3   1   3      558.21      576.12      3.74 o 
  -2   1   3      714.81      708.91      3.87 o 
  -1   1   3      114.58      110.18      3.22 o 
   0   1   3      990.62     1057.44      3.61 o 
   1   1   3      483.72      510.90      5.25 o 
   2   1   3      466.10      480.10      5.39 o 
   3   1   3       95.23       96.30      3.48 o 
   4   1   3      211.36      205.76      2.12 o 
   5   1   3      196.11      183.88      3.63 o 
   6   1   3       68.77       66.19      2.15 o 
   7   1   3      106.24      105.59      2.04 o 
   8   1   3      151.39      145.84      4.11 o 
  -9   2   3       97.25       93.75      3.18 o 
  -8   2   3       86.64       93.42      2.87 o 
  -7   2   3       65.44       69.89      2.82 o 
  -6   2   3       88.20       86.72      2.75 o 
  -5   2   3      110.51      110.83      2.93 o 
  -4   2   3        9.82       10.64      2.39 o 
  -3   2   3      137.28      134.73      2.61 o 
  -2   2   3      449.61      456.55      3.27 o 
  -1   2   3      115.43      116.17      3.24 o 
   0   2   3      414.61      422.71      3.40 o 
   1   2   3      175.95      178.36      2.83 o 
   2   2   3       80.01       84.14      2.49 o 
   3   2   3       51.20       46.43      2.13 o 
   4   2   3       27.84       27.86      2.02 o 
   5   2   3       74.30       71.77      1.88 o 
   6   2   3      122.30      124.16      2.09 o 
   7   2   3       74.16       69.15      2.11 o 
   8   2   3       96.98       91.23      2.18 o 
  -9   3   3       13.13       16.52      3.20 o 
  -8   3   3       65.78       56.93      4.97 o 
  -7   3   3      158.61      159.14     12.46 o 
  -6   3   3       56.61       56.54      2.43 o 
  -5   3   3      292.70      309.02     14.83 o 
  -4   3   3      134.45      125.66      2.90 o 
  -3   3   3       85.21       88.68      2.55 o 
  -2   3   3       77.83       75.30      2.94 o 
  -1   3   3      354.71      360.47      3.06 o 
   0   3   3       26.92       24.34      2.92 o 
   1   3   3      381.92      385.49      3.07 o 
   2   3   3      194.26      184.51      5.66 o 
   3   3   3        4.86        2.46      2.31 o 
   4   3   3       89.93       90.24      2.04 o 
   5   3   3      225.92      217.93      5.69 o 
   6   3   3       82.55       82.65      2.95 o 
   7   3   3       97.42      102.06      2.17 o 
   8   3   3       29.11       23.28      2.31 o 
  -8   4   3        9.66        8.55      2.07 o 
  -7   4   3        4.14        8.28      1.96 o 
  -6   4   3      143.28      142.10      9.16 o 
  -5   4   3       61.71       62.09      4.70 o 
  -4   4   3      402.02      398.67      3.14 o 
  -3   4   3      689.28      666.17      3.54 o 
  -2   4   3      104.22       95.95      2.80 o 
  -1   4   3      232.84      221.37      3.06 o 
   0   4   3      173.55      175.67      2.73 o 
   1   4   3      220.11      219.41      3.24 o 
   2   4   3      133.50      134.73      3.03 o 
   3   4   3      499.82      487.21      3.08 o 
   4   4   3        4.95        3.48      2.20 o 
   5   4   3      146.55      140.43      5.28 o 
   6   4   3       46.30       47.96      2.22 o 
   7   4   3       38.58       34.26      5.51 o 
  -7   5   3       36.30       34.09      2.42 o 
  -6   5   3       34.61       34.18      2.01 o 
  -5   5   3       59.24       56.92      2.70 o 
  -4   5   3      167.12      164.25      3.17 o 
  -3   5   3      103.71      103.73      2.80 o 
  -2   5   3      268.70      265.72      3.00 o 
  -1   5   3      293.99      290.71      3.04 o 
   0   5   3      273.26      268.75      3.01 o 
   1   5   3      382.35      390.17      3.32 o 
   2   5   3       71.81       69.88      2.74 o 
   3   5   3        8.58       12.92      2.75 o 
   4   5   3       40.96       39.98      2.43 o 
   5   5   3       66.57       67.87      2.23 o 
   6   5   3       18.13       19.64      2.63 o 
  -6   6   3       41.60       47.44      4.36 o 
  -5   6   3       10.44       11.77      2.95 o 
  -4   6   3        8.25        8.98      3.03 o 
  -3   6   3       73.75       76.49      3.04 o 
  -2   6   3      113.71      118.13      2.89 o 
  -1   6   3       30.18       28.50      2.80 o 
   0   6   3      156.55      161.00      3.31 o 
   1   6   3       30.30       27.68      2.82 o 
   2   6   3       39.99       38.59      2.77 o 
   3   6   3       52.85       53.86      2.85 o 
   4   6   3        4.39        6.80      2.87 o 
   5   6   3       32.17       34.39      3.00 o 
  -5   7   3       48.27       50.53      4.29 o 
  -4   7   3       73.38       72.45      3.41 o 
  -3   7   3        7.19        8.65      3.12 o 
  -2   7   3       61.84       64.79      2.92 o 
  -1   7   3       14.32       15.40      2.79 o 
   0   7   3        3.68        3.62      2.83 o 
   1   7   3       78.76       82.98      2.97 o 
   2   7   3      102.46      106.36      2.99 o 
   3   7   3        4.26        3.46      2.96 o 
   4   7   3       72.31       74.86      3.21 o 
  -2   8   3       22.82       20.51      3.50 o 
  -1   8   3       72.33       68.95      3.51 o 
   0   8   3       66.40       64.42      3.46 o 
   1   8   3        0.22        1.62      3.10 o 
  -1  -8   4       40.40       37.15      3.19 o 
   0  -8   4        0.70        0.88      3.15 o 
  -4  -7   4        6.19        3.98      3.66 o 
  -3  -7   4        7.44        9.75      4.35 o 
  -1  -7   4        6.59       10.09      3.04 o 
   0  -7   4      124.38      124.41      2.98 o 
   1  -7   4       37.55       36.31      2.86 o 
   2  -7   4        0.82        4.94      2.90 o 
   3  -7   4        7.68       11.09      3.00 o 
  -6  -6   4       33.93       32.25      3.37 o 
  -5  -6   4       77.45       80.11      3.40 o 
  -3  -6   4        3.44        2.81      3.51 o 
  -2  -6   4       16.03       17.83      2.34 o 
  -1  -6   4       14.62       12.08      2.67 o 
   0  -6   4        5.10        5.49      2.49 o 
   1  -6   4       17.83       17.91      2.69 o 
   2  -6   4       66.10       69.34      2.46 o 
   3  -6   4        3.97        4.45      2.65 o 
   4  -6   4       20.23       19.36      2.75 o 
   5  -6   4        6.23        6.20      2.80 o 
  -7  -5   4        5.21        4.87      2.98 o 
  -6  -5   4       56.88       60.30      2.91 o 
  -5  -5   4       57.85       57.06      2.89 o 
  -4  -5   4       70.31       77.28      3.22 o 
  -2  -5   4       67.51       67.37      2.21 o 
  -1  -5   4      175.42      167.35      2.83 o 
   0  -5   4       84.21       79.68      2.72 o 
   1  -5   4       29.33       30.36      2.53 o 
   2  -5   4       20.18       21.45      2.29 o 
   3  -5   4       22.77       26.16      2.31 o 
   4  -5   4       24.46       23.97      2.34 o 
   5  -5   4       21.12       19.96      2.47 o 
   6  -5   4       35.08       26.92      2.92 o 
  -8  -4   4       45.19       45.54      3.12 o 
  -7  -4   4      104.07      103.22      2.93 o 
  -6  -4   4       74.03       68.99      2.91 o 
  -5  -4   4      223.22      235.15      3.22 o 
  -4  -4   4       57.42       58.07      2.83 o 
  -2  -4   4       62.04       60.08      2.04 o 
  -1  -4   4      455.14      441.86      7.82 o 
   0  -4   4      230.28      215.09      2.97 o 
   1  -4   4      422.91      414.56      3.23 o 
   2  -4   4      208.34      203.89      2.58 o 
   3  -4   4       29.02       28.69      2.26 o 
   4  -4   4       21.11       19.69      2.35 o 
   5  -4   4      102.84      102.10      2.47 o 
   6  -4   4       33.48       38.46      2.46 o 
   7  -4   4       15.23       11.37      2.67 o 
  -8  -3   4       67.68       64.01      2.62 o 
  -7  -3   4       20.20       16.99      2.42 o 
  -6  -3   4       77.24       82.56      2.82 o 
  -5  -3   4      218.33      209.64      3.04 o 
  -4  -3   4       34.59       37.22      2.82 o 
  -3  -3   4      445.45      455.53      3.99 o 
  -2  -3   4        9.53        6.71      2.36 o 
  -1  -3   4       20.67       19.64      1.87 o 
   0  -3   4      163.20      151.19      2.60 o 
   1  -3   4      499.01      490.81      3.36 o 
   2  -3   4       44.30       40.51      2.34 o 
   3  -3   4      685.18      677.11     11.21 o 
   4  -3   4       72.04       69.77      2.06 o 
   5  -3   4       16.60       17.29      2.08 o 
   6  -3   4        2.47        2.24      2.76 o 
   7  -3   4       56.66       51.72      2.61 o 
  -9  -2   4       12.39       13.54      2.73 o 
  -8  -2   4        8.19       10.20      2.47 o 
  -7  -2   4       18.15       17.70      2.78 o 
  -6  -2   4      114.90      108.52      2.87 o 
  -5  -2   4       65.46       67.07      2.97 o 
  -4  -2   4      273.23      272.74      3.27 o 
  -3  -2   4       10.23       11.24      3.00 o 
  -2  -2   4      183.07      184.38      6.21 o 
  -1  -2   4      200.06      197.70      2.23 o 
   0  -2   4      137.36      142.00      2.25 o 
   1  -2   4       19.63       25.74      2.13 o 
   2  -2   4      184.46      175.67      2.25 o 
   3  -2   4       31.90       31.57      1.96 o 
   4  -2   4      120.18      124.94      1.89 o 
   5  -2   4       76.22       78.73      3.42 o 
   6  -2   4       18.58       20.22      1.91 o 
   7  -2   4       54.36       55.15      2.00 o 
   8  -2   4        2.38        3.61      2.08 o 
  -9  -1   4       15.69       18.91      2.57 o 
  -8  -1   4        7.13        7.19      2.46 o 
  -7  -1   4        9.86        9.95      2.79 o 
  -6  -1   4       93.59       95.48      2.41 o 
  -5  -1   4       80.70       70.83      2.65 o 
  -4  -1   4       61.97       65.81      2.60 o 
  -3  -1   4      285.51      288.57      3.02 o 
  -2  -1   4      282.81      267.06      3.35 o 
  -1  -1   4      452.14      475.79      2.68 o 
   0  -1   4      315.25      305.68      3.20 o 
   1  -1   4      147.55      145.30      2.27 o 
   2  -1   4      214.11      220.09      2.42 o 
   3  -1   4      462.75      457.81      2.73 o 
   4  -1   4      212.30      209.05      3.26 o 
   5  -1   4       17.17       17.53      1.92 o 
   6  -1   4      104.88      102.01      1.99 o 
   7  -1   4        9.99       12.98      2.82 o 
   8  -1   4       27.22       25.24      2.66 o 
  -9   0   4       39.09       42.53      2.85 o 
  -8   0   4      148.95      149.68      2.67 o 
  -7   0   4        7.48        9.77      2.39 o 
  -6   0   4       23.98       22.65      2.34 o 
  -5   0   4        2.72        0.74      2.45 o 
  -4   0   4      216.57      206.58      3.13 o 
  -3   0   4       89.43       89.91      2.57 o 
  -2   0   4      542.43      519.49      3.74 o 
  -1   0   4      472.14      459.85      2.43 o 
   0   0   4     1047.83     1090.57      3.15 o 
   1   0   4      399.96      400.19      2.42 o 
   2   0   4     1469.40     1502.29     27.16 o 
   3   0   4       96.73      106.62      2.21 o 
   4   0   4      291.12      284.98      2.04 o 
   5   0   4        7.77        7.62      2.33 o 
   6   0   4       45.91       42.24      1.83 o 
   7   0   4       19.53       24.73      1.94 o 
   8   0   4      191.05      191.10      3.92 o 
  -9   1   4       15.10       13.36      2.70 o 
  -8   1   4        7.89        7.12      2.83 o 
  -7   1   4        9.88        6.62      2.40 o 
  -6   1   4       96.71      102.79      2.74 o 
  -5   1   4       80.21       74.03      2.90 o 
  -4   1   4       62.98       62.92      2.50 o 
  -3   1   4      289.88      267.20      2.88 o 
  -2   1   4      282.70      269.44      3.33 o 
  -1   1   4      454.17      481.55      3.37 o 
   0   1   4      320.20      314.10      2.48 o 
   1   1   4      143.32      138.46      2.38 o 
   2   1   4      213.49      215.52      3.40 o 
   3   1   4      460.35      445.84      6.47 o 
   4   1   4      216.01      214.22      2.64 o 
   5   1   4       17.20       15.11      1.94 o 
   6   1   4      107.62      107.23      1.99 o 
   7   1   4        8.99        9.72      2.39 o 
   8   1   4       27.28       30.03      4.28 o 
  -9   2   4       12.54       13.84      3.12 o 
  -8   2   4        8.61       12.95      2.84 o 
  -7   2   4       17.87       20.70      2.38 o 
  -6   2   4      114.45      107.00     11.18 o 
  -5   2   4       68.37       62.14      2.40 o 
  -4   2   4      276.40      258.70      3.00 o 
  -3   2   4        9.66       10.86      2.78 o 
  -2   2   4      183.25      176.65      3.04 o 
  -1   2   4      191.60      191.32      2.79 o 
   0   2   4      135.29      137.32      2.77 o 
   1   2   4       20.54       22.80      2.15 o 
   2   2   4      184.53      172.20      3.46 o 
   3   2   4       31.20       32.54      2.27 o 
   4   2   4      120.01      123.20      2.42 o 
   5   2   4       73.47       73.48      5.69 o 
   6   2   4       19.15       18.98      2.08 o 
   7   2   4       53.10       52.51      2.12 o 
   8   2   4        2.65        1.33      2.23 o 
  -8   3   4       69.88       61.93      3.65 o 
  -7   3   4       20.70       16.85      1.81 o 
  -6   3   4       80.01       82.44      1.94 o 
  -5   3   4      214.60      193.86      2.53 o 
  -4   3   4       34.76       36.71      2.40 o 
  -3   3   4      438.23      423.77      3.01 o 
  -2   3   4       10.12       10.58      2.76 o 
  -1   3   4       21.13       24.80      2.41 o 
   0   3   4      167.69      153.94      2.70 o 
   1   3   4      492.64      480.92      3.13 o 
   2   3   4       44.56       39.28      3.33 o 
   3   3   4      675.06      659.30     17.33 o 
   4   3   4       68.48       65.14      1.97 o 
   5   3   4       16.48       20.38      2.14 o 
   6   3   4        2.38        2.33      2.71 o 
   7   3   4       57.21       59.86      2.20 o 
  -8   4   4       45.45       43.27      4.80 o 
  -7   4   4      105.07      102.69      7.04 o 
  -6   4   4       73.27       71.73      3.36 o 
  -5   4   4      225.48      223.58      2.89 o 
  -4   4   4       57.50       47.97      2.65 o 
  -3   4   4       49.18       48.79      2.79 o 
  -2   4   4       63.02       59.38      2.81 o 
  -1   4   4      453.10      440.84      3.35 o 
   0   4   4      227.36      218.15      3.13 o 
   1   4   4      422.16      411.14      3.09 o 
   2   4   4      202.00      199.62      3.02 o 
   3   4   4       30.22       31.94      2.36 o 
   4   4   4       19.96       22.78      2.12 o 
   5   4   4      104.07      106.36      2.19 o 
   6   4   4       33.11       31.58      2.52 o 
   7   4   4       14.97       15.80      2.16 o 
  -7   5   4        5.39        3.39      2.09 o 
  -6   5   4       58.12       58.72      5.69 o 
  -5   5   4       58.21       58.81      2.80 o 
  -4   5   4       71.07       65.41      2.75 o 
  -3   5   4      217.17      217.31      2.94 o 
  -2   5   4       64.54       65.71      2.70 o 
  -1   5   4      176.07      172.29      2.92 o 
   0   5   4       83.03       82.50      2.74 o 
   1   5   4       29.22       34.72      2.65 o 
   2   5   4       20.04       11.90      2.74 o 
   3   5   4       23.21       26.27      2.75 o 
   4   5   4       24.32       25.94      2.42 o 
   5   5   4       21.23       26.03      2.90 o 
   6   5   4       34.70       33.46      2.33 o 
  -6   6   4       33.44       32.44      2.98 o 
  -5   6   4       78.55       78.02      2.95 o 
  -4   6   4      150.57      155.48      2.96 o 
  -3   6   4        3.18        5.33      2.79 o 
  -2   6   4       15.31       17.94      2.86 o 
  -1   6   4       16.25       18.18      2.75 o 
   0   6   4        4.75        9.74      2.65 o 
   1   6   4       18.69       17.98      2.77 o 
   2   6   4       63.58       68.52      2.81 o 
   3   6   4        3.68        3.73      2.87 o 
   4   6   4       19.46       17.81      2.97 o 
   5   6   4        6.47        6.31      2.87 o 
  -5   7   4        8.26       14.35      3.32 o 
  -4   7   4        6.12        5.70      3.20 o 
  -3   7   4        6.76        8.70      3.12 o 
  -2   7   4       44.43       46.73      2.95 o 
  -1   7   4        6.67        8.16      3.10 o 
   0   7   4      123.00      132.20      3.00 o 
   1   7   4       35.79       38.22      2.91 o 
   2   7   4        0.81       -2.97      2.97 o 
   3   7   4        6.80        2.32      3.09 o 
  -1   8   4       39.73       37.43      3.57 o 
   0   8   4        0.80        3.39      3.45 o 
  -4  -7   5       19.59       20.46      4.28 o 
  -1  -7   5       71.02       74.46      2.95 o 
   0  -7   5       48.69       48.33      2.97 o 
   1  -7   5        6.01        2.11      2.81 o 
   2  -7   5       10.37        9.89      2.63 o 
  -6  -6   5       35.00       33.78      3.58 o 
  -5  -6   5       17.27       16.19      3.35 o 
  -4  -6   5       53.41       51.95      3.64 o 
  -3  -6   5       15.55       18.45      3.99 o 
  -2  -6   5       63.69       62.56      2.76 o 
  -1  -6   5       12.13       11.64      2.70 o 
   0  -6   5       43.18       44.72      2.40 o 
   1  -6   5       14.82       14.57      2.38 o 
   2  -6   5       20.26       20.89      2.47 o 
   3  -6   5        8.36        9.71      2.87 o 
   4  -6   5       19.59       20.58      2.65 o 
  -7  -5   5       39.81       38.94      2.99 o 
  -6  -5   5       40.32       40.19      3.32 o 
  -5  -5   5       67.57       69.47      2.94 o 
  -3  -5   5       10.23       14.33      3.54 o 
  -2  -5   5       21.12       19.95      1.77 o 
  -1  -5   5       81.06       80.47      2.72 o 
   0  -5   5      111.61      106.87      2.45 o 
   1  -5   5       16.28       16.77      2.61 o 
   2  -5   5       34.82       36.25      2.33 o 
   3  -5   5       26.04       31.59      2.65 o 
   4  -5   5        5.21        8.88      2.40 o 
   5  -5   5       59.03       56.62      2.66 o 
  -8  -4   5       16.25       16.13      3.04 o 
  -7  -4   5        7.12        4.43      2.99 o 
  -6  -4   5       61.22       64.38      2.94 o 
  -5  -4   5      133.31      143.29      3.25 o 
  -4  -4   5        9.90        6.86      2.77 o 
  -2  -4   5       84.96       84.26      1.91 o 
  -1  -4   5       29.66       26.74      3.09 o 
   0  -4   5       60.95       62.14      2.34 o 
   1  -4   5      201.42      200.70      2.74 o 
   2  -4   5      116.24      115.29      2.39 o 
   3  -4   5       34.98       33.92      2.32 o 
   4  -4   5      136.82      133.71      2.83 o 
   5  -4   5       24.73       26.93      2.77 o 
   6  -4   5       15.33       15.95      2.53 o 
  -8  -3   5       27.33       34.10      2.88 o 
  -7  -3   5       58.46       60.62      2.83 o 
  -6  -3   5       10.01       11.13      2.76 o 
  -5  -3   5        2.43        6.29      2.36 o 
  -4  -3   5      100.20      100.35      2.80 o 
  -3  -3   5      142.39      149.72      3.41 o 
  -2  -3   5       76.01       76.09      2.16 o 
  -1  -3   5      140.78      135.73      3.03 o 
   0  -3   5       26.66       25.32      2.04 o 
   1  -3   5       49.11       43.16      2.54 o 
   2  -3   5      174.32      161.62      4.55 o 
   3  -3   5      108.83      105.29      3.54 o 
   4  -3   5        6.85        6.35      1.87 o 
   5  -3   5       53.18       55.41      2.11 o 
   6  -3   5       71.16       71.98      2.01 o 
   7  -3   5        9.38        9.22      3.03 o 
  -9  -2   5       15.06       18.18      3.12 o 
  -8  -2   5       51.54       54.49      2.97 o 
  -7  -2   5       21.70       18.44      2.74 o 
  -6  -2   5       21.38       17.39      2.75 o 
  -5  -2   5       81.80       80.74      2.80 o 
  -4  -2   5       15.65       16.63      2.79 o 
  -3  -2   5      192.72      194.84     11.25 o 
  -2  -2   5       69.58       60.77      1.89 o 
  -1  -2   5      112.81      113.70      3.27 o 
   0  -2   5       89.91       91.60      2.06 o 
   1  -2   5       82.70       79.00      2.24 o 
   2  -2   5       35.41       37.15      1.94 o 
   3  -2   5      111.86      104.67      2.11 o 
   4  -2   5       31.76       30.01      1.99 o 
   5  -2   5       41.34       41.73      3.52 o 
   6  -2   5        2.28        5.23      4.05 o 
   7  -2   5       57.29       61.91      2.08 o 
  -9  -1   5        6.32        2.14      3.00 o 
  -8  -1   5       17.42       18.51      2.53 o 
  -7  -1   5       46.13       47.18      2.80 o 
  -6  -1   5      102.12      100.81      2.43 o 
  -5  -1   5       77.59       76.40      2.88 o 
  -4  -1   5      221.77      238.38      3.17 o 
  -3  -1   5      104.31      102.87      2.96 o 
  -2  -1   5       76.84       78.78      1.93 o 
  -1  -1   5       46.51       43.95      2.05 o 
   0  -1   5      143.88      154.32      2.11 o 
   1  -1   5       37.14       36.96      2.07 o 
   2  -1   5      350.09      341.04      2.26 o 
   3  -1   5      243.11      236.22      2.31 o 
   4  -1   5        0.50        0.15      1.87 o 
   5  -1   5       22.25       22.44      1.82 o 
   6  -1   5       47.59       49.04      3.77 o 
   7  -1   5        3.81        4.31      2.92 o 
  -9   0   5       34.91       33.18      2.69 o 
  -8   0   5       34.58       36.19      2.53 o 
  -7   0   5        2.75        7.92      2.38 o 
  -6   0   5        1.64        2.52      2.28 o 
  -5   0   5      119.57      118.22      2.47 o 
  -4   0   5        9.01        6.96      2.67 o 
  -3   0   5      685.98      663.22      3.30 o 
  -2   0   5      629.24      612.41      3.33 o 
  -1   0   5       12.85       11.99      2.25 o 
   0   0   5        0.08        2.13      1.87 o 
   1   0   5      128.34      120.81      2.35 o 
   2   0   5       52.62       60.78      4.56 o 
   3   0   5      236.61      222.55      2.08 o 
   4   0   5      313.75      302.47      2.47 o 
   5   0   5       32.45       36.88      1.92 o 
   6   0   5        7.85        7.67      1.91 o 
   7   0   5       68.53       68.63      2.16 o 
  -9   1   5        6.44        7.62      2.92 o 
  -8   1   5       17.43       16.33      2.78 o 
  -7   1   5       46.75       54.64      2.77 o 
  -6   1   5      101.25       93.35      2.40 o 
  -5   1   5       78.78       71.69      2.28 o 
  -4   1   5      222.28      212.62      2.68 o 
  -3   1   5      103.09       96.87      2.53 o 
  -2   1   5       76.47       73.02      2.53 o 
  -1   1   5       49.26       44.66      2.51 o 
   0   1   5      147.12      155.94      2.12 o 
   1   1   5       37.59       40.88      3.63 o 
   2   1   5      351.48      336.43      2.73 o 
   3   1   5      242.75      236.70      7.19 o 
   4   1   5        0.53       -1.02      1.85 o 
   5   1   5       23.66       24.03      1.94 o 
   6   1   5       49.45       49.37      2.02 o 
   7   1   5        3.75        2.65      1.94 o 
  -9   2   5       14.81       15.16      2.26 o 
  -8   2   5       51.48       50.34      6.14 o 
  -7   2   5       21.49       20.40      1.68 o 
  -6   2   5       22.61       24.37      1.88 o 
  -5   2   5       80.59       74.02      2.27 o 
  -4   2   5       16.00       16.54      2.69 o 
  -3   2   5      187.80      177.45      2.91 o 
  -2   2   5       68.20       59.61      2.48 o 
  -1   2   5      112.39      116.78      2.65 o 
   0   2   5       93.04       95.36      2.64 o 
   1   2   5       82.99       82.77      2.10 o 
   2   2   5       35.93       36.67      2.16 o 
   3   2   5      108.72      106.92      1.98 o 
   4   2   5       31.32       32.27      1.86 o 
   5   2   5       41.96       45.60      1.91 o 
   6   2   5        2.64        4.53      1.94 o 
   7   2   5       57.93       59.55      3.37 o 
  -8   3   5       26.99       28.93      1.88 o 
  -7   3   5       56.76       57.14      6.62 o 
  -6   3   5        9.37        9.98      2.26 o 
  -5   3   5        2.22        3.08      2.57 o 
  -4   3   5       97.98       96.99      2.37 o 
  -3   3   5      142.75      137.49      2.58 o 
  -2   3   5       75.08       72.19      2.48 o 
  -1   3   5      138.34      133.77      2.85 o 
   0   3   5       26.35       27.66      2.81 o 
   1   3   5       48.50       75.37      2.91 o 
   2   3   5      168.63      156.56      4.63 o 
   3   3   5      108.65      103.02      3.04 o 
   4   3   5        6.69        7.20      2.12 o 
   5   3   5       54.38       55.85      2.23 o 
   6   3   5       71.36       68.28      3.54 o 
   7   3   5        9.31        7.02      2.25 o 
  -8   4   5       15.58       13.33      2.11 o 
  -7   4   5        7.31       11.15      2.20 o 
  -6   4   5       62.19       64.45      2.77 o 
  -5   4   5      133.77      127.54      2.80 o 
  -4   4   5        9.57       10.96      2.26 o 
  -3   4   5      198.59      195.03      2.77 o 
  -2   4   5       81.48       78.96      2.44 o 
  -1   4   5       30.43       27.94      2.37 o 
   0   4   5       61.29       65.49      2.68 o 
   1   4   5      204.11      206.70      2.84 o 
   2   4   5      116.53      109.25      2.76 o 
   3   4   5       33.87       33.64      2.43 o 
   4   4   5      136.51      136.32      2.28 o 
   5   4   5       25.05       22.52      2.35 o 
   6   4   5       15.54       15.45      2.16 o 
  -7   5   5       39.81       39.94      2.04 o 
  -6   5   5       39.33       39.92      2.90 o 
  -5   5   5       67.50       63.86      2.74 o 
  -4   5   5       91.95       89.21      2.84 o 
  -3   5   5       11.32       15.18      2.60 o 
  -2   5   5       20.64       24.30      2.65 o 
  -1   5   5       84.66       83.50      2.44 o 
   0   5   5      113.07      110.00      2.83 o 
   1   5   5       16.60       13.65      2.38 o 
   2   5   5       34.75       32.48      2.39 o 
   3   5   5       26.28       23.92      2.44 o 
   4   5   5        5.07        7.69      2.46 o 
   5   5   5       60.07       62.36      2.71 o 
  -6   6   5       33.89       33.73      3.22 o 
  -5   6   5       16.13       12.74      2.76 o 
  -4   6   5       54.02       50.91      2.87 o 
  -3   6   5       14.64       15.06      2.76 o 
  -2   6   5       65.59       68.53      2.70 o 
  -1   6   5       12.55       11.49      2.39 o 
   0   6   5       43.63       43.42      2.71 o 
   1   6   5       14.67       14.35      2.70 o 
   2   6   5       20.19       18.67      2.90 o 
   3   6   5        8.08        6.68      2.50 o 
   4   6   5       20.09       19.65      2.98 o 
  -4   7   5       18.91       21.19      3.33 o 
  -3   7   5       26.94       29.25      2.99 o 
  -2   7   5       33.90       37.52      2.99 o 
  -1   7   5       69.77       68.60      3.03 o 
   0   7   5       49.96       49.64      3.01 o 
   1   7   5        5.93        6.96      2.58 o 
   2   7   5       10.85        7.21      2.94 o 
  -1  -7   6       12.71       12.60      2.64 o 
   0  -7   6        0.55        3.84      3.01 o 
   1  -7   6       22.76       21.18      2.95 o 
  -4  -6   6       28.20       28.56      2.73 o 
  -3  -6   6        3.40        2.91      3.13 o 
  -2  -6   6       12.10       11.30      2.70 o 
  -1  -6   6        7.30       10.23      2.45 o 
   0  -6   6       81.44       83.08      2.55 o 
   1  -6   6       33.07       32.89      2.86 o 
   2  -6   6        0.92        7.66      2.42 o 
   3  -6   6       18.76       19.33      2.67 o 
  -6  -5   6       49.63       54.19      3.11 o 
  -5  -5   6       70.52       70.72      3.38 o 
  -4  -5   6       48.97       42.87      3.38 o 
  -3  -5   6        8.70        9.52      2.45 o 
  -2  -5   6       40.78       38.81      1.87 o 
  -1  -5   6       78.44       83.04      2.73 o 
   0  -5   6       13.11       14.87      2.26 o 
   1  -5   6      116.84      116.92      2.80 o 
   2  -5   6       77.18       79.47      2.81 o 
   3  -5   6        7.50        5.33      2.65 o 
   4  -5   6      103.19       99.96      2.63 o 
   5  -5   6       65.28       57.13      2.71 o 
  -7  -4   6       27.74       27.75      2.90 o 
  -6  -4   6       34.80       40.15      2.99 o 
  -5  -4   6       10.91       11.60      3.06 o 
  -4  -4   6       50.72       51.65      2.18 o 
  -3  -4   6      155.06      150.78      3.17 o 
  -2  -4   6        1.06        1.09      1.72 o 
  -1  -4   6      145.08      146.77      2.07 o 
   0  -4   6      330.98      318.98      2.65 o 
   1  -4   6       57.29       57.67      2.31 o 
   2  -4   6      106.44      102.36      2.65 o 
   3  -4   6      118.21      114.81      2.50 o 
   4  -4   6        1.73        9.10      2.63 o 
   5  -4   6       44.57       42.94      2.52 o 
  -8  -3   6       40.71       46.64      3.16 o 
  -7  -3   6       23.08       22.83      2.77 o 
  -6  -3   6        8.32       10.71      2.41 o 
  -5  -3   6       68.85       79.07      2.88 o 
  -4  -3   6      122.72      119.01      6.53 o 
  -3  -3   6       67.63       60.90      2.16 o 
  -2  -3   6      329.44      298.43      3.52 o 
  -1  -3   6      119.38      114.06      2.42 o 
   0  -3   6       52.89       44.80      2.52 o 
   1  -3   6      120.79      115.16      2.09 o 
   2  -3   6      100.24      102.55      2.00 o 
   3  -3   6       17.98       18.04      2.05 o 
   4  -3   6      178.06      172.72      2.15 o 
   5  -3   6      109.52      108.39      2.10 o 
   6  -3   6       36.67       34.19      2.19 o 
  -8  -2   6       11.46       14.12      2.98 o 
  -7  -2   6       15.25       18.64      2.44 o 
  -6  -2   6       93.54      100.51      2.78 o 
  -5  -2   6       88.72       87.87      2.45 o 
  -4  -2   6       94.05       92.16      6.22 o 
  -3  -2   6      349.39      334.35     20.32 o 
  -2  -2   6       30.18       29.23      1.94 o 
  -1  -2   6       46.88       43.65      1.91 o 
   0  -2   6      111.11      111.16      2.04 o 
   1  -2   6       91.61       92.81      3.04 o 
   2  -2   6      214.97      204.55      2.21 o 
   3  -2   6      289.54      278.77      2.24 o 
   4  -2   6       34.67       36.74      2.02 o 
   5  -2   6       63.18       64.56      2.10 o 
   6  -2   6       42.93       43.58      2.05 o 
  -8  -1   6       86.05       91.16      2.67 o 
  -7  -1   6       58.84       56.23      2.47 o 
  -6  -1   6       26.73       24.96      2.33 o 
  -5  -1   6      155.35      152.11      4.62 o 
  -4  -1   6      221.09      212.04      3.02 o 
  -3  -1   6      145.13      140.69      2.93 o 
  -2  -1   6      542.27      515.56      2.30 o 
  -1  -1   6      115.32      111.67      2.05 o 
   0  -1   6       15.97       16.79      1.81 o 
   1  -1   6      391.74      380.75      2.35 o 
   2  -1   6      286.32      285.16      2.57 o 
   3  -1   6      122.01      120.71      1.86 o 
   4  -1   6      159.12      157.90      1.99 o 
   5  -1   6        0.07        0.24      1.89 o 
   6  -1   6        7.94        8.67      2.01 o 
   7  -1   6       33.92       33.91      2.26 o 
  -9   0   6       68.76       71.92      3.01 o 
  -8   0   6        0.12        2.10      2.50 o 
  -7   0   6       85.58       85.84      6.28 o 
  -6   0   6       42.25       41.25      1.89 o 
  -5   0   6       23.44       23.58      1.69 o 
  -4   0   6      120.27      115.84      2.87 o 
  -3   0   6     1088.36     1042.32      3.97 o 
  -2   0   6       76.48       78.43      2.54 o 
  -1   0   6      700.61      653.75      4.75 o 
   0   0   6      158.03      164.02      4.21 o 
   1   0   6       74.29       69.81      1.85 o 
   2   0   6      284.16      261.12      4.70 o 
   3   0   6      425.14      421.17      5.17 o 
   4   0   6       54.04       55.63      3.86 o 
   5   0   6       82.70       89.29      1.99 o 
   6   0   6       65.73       65.01      1.94 o 
   7   0   6        1.40        5.16      2.21 o 
  -8   1   6       85.13       86.23      6.99 o 
  -7   1   6       58.73       56.33      2.14 o 
  -6   1   6       27.30       27.45      1.87 o 
  -5   1   6      158.83      148.13      2.42 o 
  -4   1   6      220.19      208.40      2.78 o 
  -3   1   6      146.15      142.18      2.91 o 
  -2   1   6      539.18      511.40      3.34 o 
  -1   1   6      114.67      115.39      2.55 o 
   0   1   6       15.48       15.05      1.97 o 
   1   1   6      396.01      390.49      2.36 o 
   2   1   6      289.49      293.14      4.40 o 
   3   1   6      122.51      119.01      1.95 o 
   4   1   6      161.40      151.71      4.10 o 
   5   1   6        0.20       -0.01      2.00 o 
   6   1   6        7.85        8.63      2.02 o 
   7   1   6       33.92       37.13      2.10 o 
  -8   2   6       11.48        9.33      2.60 o 
  -7   2   6       16.01       17.09      1.76 o 
  -6   2   6       93.74       97.19      8.45 o 
  -5   2   6       88.41       84.21      2.33 o 
  -4   2   6       92.40       87.06      2.59 o 
  -3   2   6      346.73      317.99      2.65 o 
  -2   2   6       30.55       31.61      2.67 o 
  -1   2   6       49.23       47.39      2.44 o 
   0   2   6      114.28      110.06      2.60 o 
   1   2   6       91.58       96.58      1.99 o 
   2   2   6      211.94      209.03      2.04 o 
   3   2   6      288.19      276.86      4.70 o 
   4   2   6       35.68       37.21      1.91 o 
   5   2   6       64.54       60.95      1.97 o 
   6   2   6       45.68       47.92      2.06 o 
  -8   3   6       40.06       44.11      5.95 o 
  -7   3   6       22.85       23.03      1.88 o 
  -6   3   6        8.63       13.60      2.31 o 
  -5   3   6       69.43       67.98      2.62 o 
  -4   3   6      122.54      112.28      2.64 o 
  -3   3   6       66.40       56.36      2.27 o 
  -2   3   6      325.36      287.86      2.66 o 
  -1   3   6      120.14      114.37      2.42 o 
   0   3   6       52.65       44.34      2.30 o 
   1   3   6      120.17      116.67      2.79 o 
   2   3   6       98.71       95.87      2.96 o 
   3   3   6       17.61       15.43      4.27 o 
   4   3   6      176.59      172.97      2.46 o 
   5   3   6      111.57      109.66      2.33 o 
   6   3   6       36.66       33.49      2.09 o 
  -7   4   6       28.39       30.89      1.90 o 
  -6   4   6       35.52       36.38      2.67 o 
  -5   4   6       10.73        9.56      2.26 o 
  -4   4   6       50.56       52.33      2.66 o 
  -3   4   6      152.54      148.27      2.46 o 
  -2   4   6        1.05        0.19      2.47 o 
  -1   4   6      144.62      144.93      2.42 o 
   0   4   6      333.30      324.47      2.95 o 
   1   4   6       57.82       56.82      2.66 o 
   2   4   6      106.37      108.28      2.49 o 
   3   4   6      117.49      118.82      2.56 o 
   4   4   6        1.62        3.31      2.18 o 
   5   4   6       44.67       43.62      2.46 o 
  -6   5   6       50.18       53.79      2.63 o 
  -5   5   6       72.70       69.56      2.88 o 
  -4   5   6       47.92       44.36      2.41 o 
  -3   5   6        8.92        7.00      2.32 o 
  -2   5   6       41.04       40.54      2.69 o 
  -1   5   6       78.86       77.82      2.77 o 
   0   5   6       13.49       11.67      2.67 o 
   1   5   6      117.62      122.91      2.88 o 
   2   5   6       77.09       77.39      2.87 o 
   3   5   6        7.38        9.51      2.71 o 
   4   5   6      104.57       93.79      2.67 o 
   5   5   6       66.69       64.25      2.77 o 
  -5   6   6        1.21        1.70      2.99 o 
  -4   6   6       29.47       32.03      2.93 o 
  -3   6   6        3.63        3.48      2.80 o 
  -2   6   6       11.85       12.90      2.84 o 
  -1   6   6        7.37        8.56      2.45 o 
   0   6   6       81.50       82.01      2.93 o 
   1   6   6       32.85       31.69      2.81 o 
   2   6   6        1.14        3.50      2.74 o 
   3   6   6       18.53       10.46      2.73 o 
  -3   7   6        4.92        2.20      2.96 o 
  -2   7   6       20.44       13.83      2.90 o 
  -1   7   6       13.09       10.59      2.95 o 
   0   7   6        0.62        2.72      2.66 o 
   1   7   6       22.45        8.31      2.99 o 
  -4  -6   7       30.38       27.83      2.95 o 
  -3  -6   7        8.63       11.31      4.09 o 
  -2  -6   7        3.42        2.45      2.90 o 
  -1  -6   7       81.42       84.17      2.98 o 
   0  -6   7       34.90       39.92      2.73 o 
   1  -6   7       26.99       26.87      2.87 o 
   2  -6   7       14.69       13.70      2.65 o 
  -6  -5   7       33.67       31.45      2.44 o 
  -5  -5   7       31.42       33.37      2.37 o 
  -4  -5   7        8.46        8.56      3.28 o 
  -3  -5   7       29.90       30.32      2.55 o 
  -2  -5   7       31.13       30.37      2.05 o 
  -1  -5   7       19.53       18.64      2.35 o 
   0  -5   7      206.10      203.42      2.99 o 
   1  -5   7       50.17       55.61      2.80 o 
   2  -5   7       75.59       78.26      2.58 o 
   3  -5   7       30.38       39.96      2.59 o 
   4  -5   7       19.08       16.28      2.91 o 
  -7  -4   7       37.24       34.23      3.05 o 
  -6  -4   7        6.54        4.14      2.16 o 
  -5  -4   7       74.03       72.83      3.09 o 
  -4  -4   7       59.98       58.50      5.13 o 
  -3  -4   7       18.27       17.08      3.08 o 
  -2  -4   7      148.42      147.69      1.92 o 
  -1  -4   7      171.69      172.76      2.13 o 
   0  -4   7        3.88        6.24      2.65 o 
   1  -4   7       45.41       45.54      2.35 o 
   2  -4   7       76.10       76.14      2.47 o 
   3  -4   7       26.79       32.19      2.45 o 
   4  -4   7      115.84      120.56      2.64 o 
   5  -4   7      104.26      103.56      2.76 o 
  -7  -3   7       19.50       18.55      2.87 o 
  -6  -3   7       91.86       94.19      5.71 o 
  -5  -3   7       88.26       88.61      3.42 o 
  -4  -3   7       97.04       95.92      3.56 o 
  -3  -3   7      166.11      169.95      3.89 o 
  -2  -3   7        4.47        1.11      1.80 o 
  -1  -3   7       16.60       16.99      1.79 o 
   0  -3   7       32.99       36.15      1.85 o 
   1  -3   7      122.04      121.70      4.51 o 
   2  -3   7       10.15        9.19      3.03 o 
   3  -3   7       96.14       91.94      2.06 o 
   4  -3   7        3.83        6.03      2.09 o 
   5  -3   7       16.67       18.47      2.30 o 
  -8  -2   7      187.71      187.57      3.27 o 
  -7  -2   7       49.50       49.66      1.92 o 
  -6  -2   7       55.12       56.20      1.86 o 
  -5  -2   7       18.76       20.84      3.47 o 
  -4  -2   7       54.76       60.25      1.90 o 
  -3  -2   7       78.84       73.51      2.72 o 
  -2  -2   7      104.13       97.37      3.65 o 
  -1  -2   7       69.15       72.62      3.54 o 
   0  -2   7      161.39      150.37      2.01 o 
   1  -2   7       26.43       34.12      1.99 o 
   2  -2   7       15.35       15.34      1.99 o 
   3  -2   7      105.73      111.20      2.62 o 
   4  -2   7       25.07       24.38      2.04 o 
   5  -2   7       14.60       11.98      2.05 o 
   6  -2   7       13.95       15.60      2.06 o 
  -8  -1   7       46.80       48.70      1.85 o 
  -7  -1   7      146.03      142.82      6.78 o 
  -6  -1   7       55.52       54.73      1.77 o 
  -5  -1   7       32.80       34.14      1.77 o 
  -4  -1   7       98.38       97.43      2.64 o 
  -3  -1   7      305.73      297.48      2.78 o 
  -2  -1   7      151.77      148.43      2.35 o 
  -1  -1   7      253.88      245.82      2.11 o 
   0  -1   7      213.06      213.76      2.06 o 
   1  -1   7       48.24       46.23      1.92 o 
   2  -1   7       20.71       22.35      1.81 o 
   3  -1   7       40.55       41.56      2.12 o 
   4  -1   7       86.66       93.38      2.53 o 
   5  -1   7        1.24        1.93      1.87 o 
   6  -1   7       45.30       42.20      2.20 o 
  -8   0   7       69.48       69.98      2.76 o 
  -7   0   7       74.62       72.17      1.84 o 
  -6   0   7        2.11        3.23      1.76 o 
  -5   0   7      324.83      314.08      2.91 o 
  -4   0   7      225.79      210.65      2.57 o 
  -3   0   7      311.77      302.92      2.75 o 
  -2   0   7      234.12      228.45      2.73 o 
  -1   0   7       62.61       59.79      1.85 o 
   0   0   7        1.06        2.03      1.89 o 
   1   0   7       40.02       43.60      3.11 o 
   2   0   7      409.72      409.51      2.16 o 
   3   0   7       17.43       19.23      1.87 o 
   4   0   7       59.11       56.54      1.99 o 
   5   0   7        0.74        2.28      2.51 o 
   6   0   7        1.88        3.04      1.94 o 
  -8   1   7       46.57       45.36      6.83 o 
  -7   1   7      147.04      146.26      4.07 o 
  -6   1   7       54.81       53.74      2.08 o 
  -5   1   7       31.26       31.08      2.28 o 
  -4   1   7       97.05       98.95      2.62 o 
  -3   1   7      304.66      295.61      2.81 o 
  -2   1   7      155.51      155.67      2.54 o 
  -1   1   7      255.26      243.19      3.06 o 
   0   1   7      220.82      221.07      3.01 o 
   1   1   7       46.24       42.21      3.10 o 
   2   1   7       21.20       25.03      3.47 o 
   3   1   7       39.20       43.68      1.93 o 
   4   1   7       87.82       88.58      2.61 o 
   5   1   7        1.23        0.83      2.12 o 
   6   1   7       47.19       48.81      2.19 o 
  -8   2   7      185.75      180.74     14.73 o 
  -7   2   7       48.43       49.51      1.84 o 
  -6   2   7       55.59       54.17      2.72 o 
  -5   2   7       19.89       18.96      2.33 o 
  -4   2   7       55.95       59.43      2.31 o 
  -3   2   7       78.13       71.39      2.32 o 
  -2   2   7      102.60       96.33      2.73 o 
  -1   2   7       69.71       68.87      2.33 o 
   0   2   7      163.13      157.25      2.76 o 
   1   2   7       27.64       34.91      1.87 o 
   2   2   7       17.42       16.14      1.85 o 
   3   2   7      104.18      102.30      4.12 o 
   4   2   7       26.51       25.08      2.03 o 
   5   2   7       14.24       14.69      2.08 o 
   6   2   7       14.06       13.82      3.00 o 
  -7   3   7       18.85       18.36      1.81 o 
  -6   3   7       92.80       85.21      2.53 o 
  -5   3   7       89.62       88.19      2.39 o 
  -4   3   7       96.60       91.63      2.42 o 
  -3   3   7      163.20      164.47      2.68 o 
  -2   3   7        4.15        2.30      2.23 o 
  -1   3   7       16.18       16.81      2.58 o 
   0   3   7       34.12       35.51      2.26 o 
   1   3   7      123.52      118.32      2.43 o 
   2   3   7       10.00       13.77      2.11 o 
   3   3   7       96.49       88.62      5.59 o 
   4   3   7        3.49        5.72      2.04 o 
   5   3   7       17.02       17.71      2.59 o 
  -7   4   7       36.65       38.31      1.88 o 
  -6   4   7        6.52        6.51      2.52 o 
  -5   4   7       73.20       66.39      2.80 o 
  -4   4   7       59.01       56.37      2.39 o 
  -3   4   7       18.65       18.72      2.33 o 
  -2   4   7      148.17      141.84      2.86 o 
  -1   4   7      175.49      175.55      2.58 o 
   0   4   7        4.07        6.47      2.71 o 
   1   4   7       46.86       46.21      2.68 o 
   2   4   7       74.49       66.96      2.49 o 
   3   4   7       26.26       25.27      2.49 o 
   4   4   7      116.31      109.05      2.67 o 
   5   4   7      104.95      100.83      8.49 o 
  -6   5   7       33.71       28.69      2.73 o 
  -5   5   7       31.60       25.94      2.81 o 
  -4   5   7        8.86        5.42      2.46 o 
  -3   5   7       29.50       29.36      2.75 o 
  -2   5   7       30.84       26.52      2.35 o 
  -1   5   7       19.41       16.82      2.60 o 
   0   5   7      208.92      206.43      2.69 o 
   1   5   7       50.94       61.30      2.77 o 
   2   5   7       76.31       75.92      2.99 o 
   3   5   7       30.75       28.28      2.64 o 
   4   5   7       18.03       17.65      3.09 o 
  -4   6   7       29.75       28.91      2.65 o 
  -3   6   7        8.54       14.80      2.95 o 
  -2   6   7        3.35        3.90      2.91 o 
  -1   6   7       81.52       77.36      3.00 o 
   0   6   7       34.62       30.41      2.52 o 
   1   6   7       27.22       29.76      2.64 o 
   2   6   7       14.45       13.54      3.07 o 
  -2  -6   8       38.73       35.40      2.64 o 
  -1  -6   8       11.89       16.02      2.89 o 
   0  -6   8       17.47       21.66      2.96 o 
  -5  -5   8        3.36        2.20      3.51 o 
  -4  -5   8       35.22       32.21      2.59 o 
  -3  -5   8       34.77       35.85      2.89 o 
  -2  -5   8       25.97       24.40      2.06 o 
  -1  -5   8      132.20      136.30      2.87 o 
   0  -5   8       35.88       34.23      2.51 o 
   1  -5   8        8.94        8.37      2.85 o 
   2  -5   8        7.75        8.92      2.55 o 
  -6  -4   8       23.58       23.02      2.36 o 
  -5  -4   8       72.52       69.33      2.29 o 
  -4  -4   8        6.01        4.86      2.19 o 
  -3  -4   8       36.37       36.75      3.24 o 
  -2  -4   8       86.75       87.70      1.87 o 
  -1  -4   8        7.42        7.04      2.23 o 
   0  -4   8      100.89      108.09      2.24 o 
   1  -4   8      117.59      118.63      2.59 o 
   2  -4   8       11.00       14.37      2.42 o 
   3  -4   8       67.71       69.93      2.55 o 
   4  -4   8       34.13       39.93      2.68 o 
  -7  -3   8       38.77       40.15      3.97 o 
  -6  -3   8       20.25       22.45      1.97 o 
  -5  -3   8        5.97       11.15      2.03 o 
  -4  -3   8       16.34       20.06      2.04 o 
  -3  -3   8      109.96      114.64      4.41 o 
  -2  -3   8        3.54        5.24      1.95 o 
  -1  -3   8      133.31      128.39      2.13 o 
   0  -3   8       84.83       83.95      1.96 o 
   1  -3   8        5.27        6.46      2.05 o 
   2  -3   8       76.83       77.70      3.24 o 
   3  -3   8      110.25      116.47      6.15 o 
   4  -3   8       12.12       12.23      2.29 o 
  -7  -2   8       13.42       12.32      2.08 o 
  -6  -2   8       11.55       16.62      2.14 o 
  -5  -2   8       46.92       50.63      2.58 o 
  -4  -2   8       38.61       43.41      1.93 o 
  -3  -2   8       18.56       17.32      2.71 o 
  -2  -2   8       94.44       99.23      2.49 o 
  -1  -2   8       22.64       21.92      1.82 o 
   0  -2   8        2.68        1.38      2.69 o 
   1  -2   8       66.09       68.87      3.04 o 
   2  -2   8      112.49      109.40      2.08 o 
   3  -2   8        4.94        7.39      2.03 o 
   4  -2   8       86.58       80.15      6.49 o 
   5  -2   8        4.03        5.37      2.04 o 
  -8  -1   8       12.15       14.51      2.71 o 
  -7  -1   8        7.93        8.41      1.81 o 
  -6  -1   8       34.43       31.67      1.86 o 
  -5  -1   8        3.02        3.73      3.02 o 
  -4  -1   8       99.19       97.33      2.74 o 
  -3  -1   8      189.27      191.29      2.85 o 
  -2  -1   8       56.02       61.78      2.68 o 
  -1  -1   8       33.29       33.91      1.76 o 
   0  -1   8       39.29       40.52      2.01 o 
   1  -1   8        0.01       -2.20      2.20 o 
   2  -1   8      143.03      141.81      5.32 o 
   3  -1   8      170.82      165.71      2.68 o 
   4  -1   8        6.22        5.61      1.90 o 
   5  -1   8       59.99       59.38      4.33 o 
  -8   0   8       72.71       78.60      4.24 o 
  -7   0   8       34.41       35.68      1.92 o 
  -6   0   8       14.83       15.26      1.68 o 
  -5   0   8       31.19       34.82      2.65 o 
  -4   0   8       24.59       26.25      2.54 o 
  -3   0   8        3.03        0.96      2.26 o 
  -2   0   8      345.99      349.32      3.06 o 
  -1   0   8        5.88        7.38      1.69 o 
   0   0   8      146.65      148.20      4.10 o 
   1   0   8      109.51      119.49      1.84 o 
   2   0   8       59.80       63.17      1.90 o 
   3   0   8       25.08       27.20      1.98 o 
   4   0   8      145.38      141.56      4.89 o 
   5   0   8        0.75       -0.35      2.49 o 
  -8   1   8       11.73        9.71      1.87 o 
  -7   1   8        7.13        8.77      1.76 o 
  -6   1   8       35.89       33.90      2.41 o 
  -5   1   8        3.38        4.71      2.28 o 
  -4   1   8      102.28       99.43      2.73 o 
  -3   1   8      187.00      183.87      2.48 o 
  -2   1   8       57.33       64.49      2.35 o 
  -1   1   8       33.25       34.65      2.33 o 
   0   1   8       39.84       40.59      1.97 o 
   1   1   8        0.01       -0.44      2.77 o 
   2   1   8      144.07      144.00      3.73 o 
   3   1   8      170.44      164.17      6.24 o 
   4   1   8        6.48        3.84      1.98 o 
   5   1   8       60.66       56.89      3.11 o 
  -7   2   8       13.42       16.55      2.98 o 
  -6   2   8       12.76       17.63      2.39 o 
  -5   2   8       47.35       47.29      2.66 o 
  -4   2   8       38.62       39.39      2.33 o 
  -3   2   8       17.84       22.58      2.29 o 
  -2   2   8       94.71       93.58      2.44 o 
  -1   2   8       22.61       18.41      2.72 o 
   0   2   8        3.27        7.42      2.29 o 
   1   2   8       65.34       64.84      1.92 o 
   2   2   8      112.00      107.11      3.21 o 
   3   2   8        4.97        5.34      1.88 o 
   4   2   8       86.39       83.27      2.16 o 
   5   2   8        4.23        5.17      2.17 o 
  -7   3   8       38.98       38.67      1.99 o 
  -6   3   8       21.30       19.71      2.46 o 
  -5   3   8        5.57        7.55      2.64 o 
  -4   3   8       15.71       13.99      2.34 o 
  -3   3   8      109.03      105.23      2.44 o 
  -2   3   8        3.24       -0.16      2.67 o 
  -1   3   8      133.36      124.32      2.77 o 
   0   3   8       86.42       88.14      2.79 o 
   1   3   8        5.00        2.35      2.34 o 
   2   3   8       75.25       78.15      4.67 o 
   3   3   8      107.94      107.95      2.68 o 
   4   3   8       11.97       13.78      2.14 o 
  -6   4   8       23.83       23.18      3.00 o 
  -5   4   8       74.19       68.98      2.56 o 
  -4   4   8        5.93        6.23      2.64 o 
  -3   4   8       36.66       40.50      2.42 o 
  -2   4   8       85.54       88.47      2.50 o 
  -1   4   8        7.42        8.23      2.65 o 
   0   4   8      100.68      107.93      2.75 o 
   1   4   8      116.77      115.54      2.86 o 
   2   4   8       10.69       14.96      2.48 o 
   3   4   8       66.86       68.79      2.60 o 
  -5   5   8        3.64        4.94      2.87 o 
  -4   5   8       35.63       37.28      2.65 o 
  -3   5   8       33.90       32.18      2.82 o 
  -2   5   8       26.41       28.34      2.48 o 
  -1   5   8      131.62      144.22      2.91 o 
   0   5   8       35.62       38.85      2.81 o 
   1   5   8        8.76        9.71      2.55 o 
   2   5   8        7.77        4.76      2.88 o 
  -2   6   8       37.10       35.23      3.04 o 
  -1   6   8       12.12       12.70      2.90 o 
   0   6   8       16.39       20.44      3.03 o 
  -3  -5   9       62.44       60.03      4.16 o 
  -2  -5   9       68.99       70.46      2.30 o 
  -1  -5   9       13.13       12.19      2.87 o 
   0  -5   9        8.29        8.37      2.61 o 
  -5  -4   9       19.47       22.64      3.63 o 
  -4  -4   9      100.94      103.31      3.19 o 
  -3  -4   9       20.25       18.61      3.51 o 
  -2  -4   9       27.19       29.50      1.86 o 
  -1  -4   9       70.90       74.36      2.23 o 
   0  -4   9       75.26       79.62      2.04 o 
   1  -4   9       13.39       15.91      2.58 o 
   2  -4   9       74.71       79.84      2.97 o 
  -6  -3   9       34.99       35.59      2.20 o 
  -5  -3   9       51.88       51.09      4.20 o 
  -4  -3   9       24.42       26.30      2.10 o 
  -3  -3   9        4.05        5.42      2.11 o 
  -2  -3   9      152.51      153.52      2.19 o 
  -1  -3   9       60.05       63.22      1.97 o 
   0  -3   9       86.88       85.15      2.04 o 
   1  -3   9       41.13       44.02      2.38 o 
   2  -3   9       13.01       17.48      2.10 o 
   3  -3   9        9.87       10.21      2.15 o 
  -6  -2   9       42.30       46.59      2.06 o 
  -5  -2   9       10.97       11.05      1.92 o 
  -4  -2   9       36.48       37.71      2.01 o 
  -3  -2   9      148.60      149.57      2.89 o 
  -2  -2   9       15.24       19.42      2.04 o 
  -1  -2   9       65.18       70.04      4.07 o 
   0  -2   9       45.13       44.49      1.99 o 
   1  -2   9        9.68       10.97      1.99 o 
   2  -2   9        5.70        5.65      2.03 o 
   3  -2   9       58.69       61.46      2.47 o 
   4  -2   9        9.97        8.09      2.32 o 
  -7  -1   9       26.07       24.01      2.04 o 
  -6  -1   9       27.58       31.55      3.21 o 
  -5  -1   9       84.46       86.30      5.60 o 
  -4  -1   9       42.60       43.48      2.36 o 
  -3  -1   9       35.53       34.65      2.73 o 
  -2  -1   9      107.11      103.73      2.83 o 
  -1  -1   9       27.06       27.22      1.94 o 
   0  -1   9       41.30       42.08      1.98 o 
   1  -1   9      128.77      133.70      2.88 o 
   2  -1   9       96.00       99.10      2.17 o 
   3  -1   9       18.57       18.89      1.87 o 
   4  -1   9       68.09       66.94      4.11 o 
  -7   0   9       59.93       62.58      2.14 o 
  -6   0   9       12.11       13.96      1.77 o 
  -5   0   9       17.39       20.27      2.70 o 
  -4   0   9       63.78       58.89      2.41 o 
  -3   0   9      195.51      189.27      2.91 o 
  -2   0   9       14.32       20.89      2.37 o 
  -1   0   9      187.75      190.07      2.95 o 
   0   0   9       74.76       77.41      1.83 o 
   1   0   9        2.51        3.75      1.90 o 
   2   0   9       51.46       50.38      1.98 o 
   3   0   9      147.65      151.76      2.56 o 
   4   0   9        4.93        4.81      2.16 o 
  -7   1   9       25.99       26.08      2.18 o 
  -6   1   9       27.61       27.71      2.52 o 
  -5   1   9       85.50       80.59      2.86 o 
  -4   1   9       42.31       39.00      2.36 o 
  -3   1   9       36.52       32.12      2.33 o 
  -2   1   9      107.93      110.66      2.44 o 
  -1   1   9       26.87       23.03      2.70 o 
   0   1   9       41.43       39.18      1.78 o 
   1   1   9      129.70      136.93      1.92 o 
   2   1   9       95.39      100.00      3.55 o 
   3   1   9       19.06       20.63      3.83 o 
   4   1   9       68.55       68.33      2.38 o 
  -6   2   9       43.05       43.66      2.50 o 
  -5   2   9       11.05       10.54      2.41 o 
  -4   2   9       36.30       37.31      2.40 o 
  -3   2   9      148.80      150.70      2.54 o 
  -2   2   9       15.10       17.63      2.73 o 
  -1   2   9       66.57       71.91      2.81 o 
   0   2   9       45.93       51.27      2.61 o 
   1   2   9        9.49       11.58      1.86 o 
   2   2   9        5.86        7.51      2.22 o 
   3   2   9       58.06       63.46      2.24 o 
   4   2   9        9.98       13.01      2.31 o 
  -6   3   9       34.73       32.14      2.64 o 
  -5   3   9       53.32       55.55      2.87 o 
  -4   3   9       24.36       20.93      2.41 o 
  -3   3   9        4.32        4.47      2.75 o 
  -2   3   9      152.02      158.97      2.82 o 
  -1   3   9       61.27       65.54      2.47 o 
   0   3   9       86.35       86.40      2.55 o 
   1   3   9       41.31       37.83      2.50 o 
   2   3   9       12.23        9.69      2.60 o 
   3   3   9       10.24       12.89      2.33 o 
  -5   4   9       19.65       23.45      3.04 o 
  -4   4   9      102.21       99.79      2.94 o 
  -3   4   9       20.08       15.33      2.46 o 
  -2   4   9       27.02       25.08      2.45 o 
  -1   4   9       70.36       64.90      2.53 o 
   0   4   9       75.89       73.75      2.81 o 
   1   4   9       13.68       11.78      2.54 o 
   2   4   9       75.94       70.52      2.75 o 
  -3   5   9       62.40       62.13      2.73 o 
  -2   5   9       70.55       67.92      2.98 o 
  -1   5   9       13.94       17.21      2.97 o 
   0   5   9        8.65       12.98      2.91 o 
  -3  -4  10       24.01       24.48      3.11 o 
  -2  -4  10      102.60      107.25      3.69 o 
  -1  -4  10       58.13       52.57      2.15 o 
   0  -4  10       16.08       22.02      4.39 o 
  -4  -3  10       19.72       19.89      3.68 o 
  -3  -3  10       32.04       31.09      3.96 o 
  -2  -3  10       13.14       14.93      2.15 o 
  -1  -3  10        3.75        0.57      3.71 o 
   0  -3  10      106.59      113.89      2.71 o 
   1  -3  10       27.00       30.67      4.29 o 
  -5  -2  10       46.08       46.72      2.22 o 
  -4  -2  10       32.74       32.61      2.09 o 
  -3  -2  10       86.50       90.68      3.19 o 
  -2  -2  10        8.23       10.71      3.03 o 
  -1  -2  10       72.99       72.35      3.14 o 
   0  -2  10       24.27       27.90      2.13 o 
   1  -2  10       35.29       38.11      2.01 o 
   2  -2  10       59.28       57.51      2.34 o 
  -6  -1  10       19.25       21.57      2.02 o 
  -5  -1  10       12.68       16.73      4.67 o 
  -4  -1  10       11.36       11.31      2.52 o 
  -3  -1  10       78.34       79.86      2.93 o 
  -2  -1  10      100.49      105.69      2.78 o 
  -1  -1  10       68.15       73.11      1.97 o 
   0  -1  10      141.70      140.17      2.12 o 
   1  -1  10        9.85        9.77      1.96 o 
   2  -1  10        2.88       -0.42      2.20 o 
   3  -1  10       59.67       62.79      4.95 o 
  -6   0  10        1.30        3.88      2.06 o 
  -5   0  10       50.03       49.35      2.95 o 
  -4   0  10       72.47       71.30      2.50 o 
  -3   0  10       15.00       14.01      2.69 o 
  -2   0  10       57.47       62.66      2.47 o 
  -1   0  10      122.32      128.50      2.91 o 
   0   0  10       34.41       40.53      2.79 o 
   1   0  10      238.77      247.73      2.27 o 
   2   0  10       28.71       26.29      2.01 o 
   3   0  10        3.03        6.06      2.25 o 
  -6   1  10       19.90       16.68      2.71 o 
  -5   1  10       11.96       11.66      2.57 o 
  -4   1  10       12.00       12.80      2.71 o 
  -3   1  10       77.88       83.94      2.74 o 
  -2   1  10       99.28       99.62      2.84 o 
  -1   1  10       68.28       80.02      2.81 o 
   0   1  10      140.29      133.73      2.02 o 
   1   1  10        9.92        9.71      2.11 o 
   2   1  10        2.94        3.68      2.18 o 
   3   1  10       61.48       62.08      3.32 o 
  -5   2  10       47.03       54.21      2.66 o 
  -4   2  10       31.82       29.51      2.57 o 
  -3   2  10       85.95       91.21      2.59 o 
  -2   2  10        7.77       10.31      2.49 o 
  -1   2  10       71.72       71.88      2.76 o 
   0   2  10       24.45       31.28      2.86 o 
   1   2  10       34.75       33.28      2.88 o 
   2   2  10       58.47       61.00      2.36 o 
  -4   3  10       19.54       22.20      2.81 o 
  -3   3  10       32.42       32.29      2.54 o 
  -2   3  10       12.65       15.01      2.53 o 
  -1   3  10        3.77        2.57      2.53 o 
   0   3  10      103.84      111.38      3.12 o 
   1   3  10       25.93       32.43      2.63 o 
  -3   4  10       23.93       29.56      2.65 o 
  -2   4  10      102.49      108.23      2.76 o 
  -1   4  10       56.92       57.02      2.68 o 
   0   4  10       16.30       16.57      2.67 o 
  -3  -2  11        3.30        0.82      3.36 o 
  -2  -2  11       71.71       68.67      3.21 o 
  -1  -2  11        5.40        6.70      2.00 o 
   0  -2  11       89.54       88.81     11.00 o 
  -4  -1  11       49.50       52.75      2.99 o 
  -3  -1  11        5.44        1.85      3.06 o 
  -2  -1  11        3.17        2.49      3.02 o 
  -1  -1  11       63.95       62.95      3.02 o 
   0  -1  11       15.47       16.36      3.70 o 
  -4   0  11        2.66        6.78      3.03 o 
  -3   0  11       55.25       54.14      3.07 o 
  -2   0  11        6.52        4.19      2.88 o 
  -1   0  11       50.63       49.47      2.92 o 
   0   0  11       35.01       35.33      2.08 o 
   1   0  11       16.19       12.54      2.16 o 
  -4   1  11       48.15       49.06      3.09 o 
  -3   1  11        5.37        4.03      2.93 o 
  -2   1  11        2.87        1.08      3.05 o 
  -1   1  11       65.38       68.68      2.97 o 
   0   1  11       15.95       21.06      2.66 o 
  -3   2  11        3.84        0.76      3.09 o 
  -2   2  11       72.32       80.82      3.14 o 
  -1   2  11        5.44        5.23      2.63 o 
                                                 
